# Supplementary material for: Investigation of the influence of high glucose on molecular and genetic responses: an in vitro study using a human intestine model
Source: Genes Nutr. 2018 Apr 30;13:11. doi: 10.1186/s12263-018-0602-x (PMC5928582; doi:10.1186/s12263-018-0602-x)
Supplement: Supplementary file 2 — Table S2. The list of the significantly downregulated genes under high glucose treatment condition (382 genes). (XLSX 89 kb) [file 12263_2018_602_MOESM2_ESM.xlsx]

## Sheet: Sheet1
	ProbeID	p (Corr)	p	Regulation	FC (abs)	FC	Log FC	Symbol	Entrez_Gene_ID	Definition	Ontology_Process	Ontology_Component	Ontology_Function	Chromosome	Chromosome Start Index(Avadis)	Chromosome End Index(Avadis)	Probe_Sequence
1	5910010	0.0168086	0.00388224	down	8.84527	-8.84527	-3.14491	ALB	213	Homo sapiens albumin (ALB), mRNA.	GO:0006810|GO:0006810|GO:0009267|GO:0019836|GO:0043066|GO:0043072|GO:0051659	GO:0005576|GO:0005615|GO:0005737|GO:0005576|GO:0005576|GO:0005576|GO:0005576|GO:0005576|GO:0005615|GO:0031093|GO:0043234	GO:0003677|GO:0005504|GO:0005504|GO:0005504|GO:0005507|GO:0005515|GO:0008144|GO:0008144|GO:0008144|GO:0008144|GO:0008144|GO:0015643|GO:0016209|GO:0019825|GO:0030170|GO:0046872	chr4	74502232	74502699	GCCCTGTGCAGAAGACTATCTATCCGTGGTCCTGAACCAGTTATGTGTGT
2	2970482	0.00660154	0.000536022	down	8.18764	-8.18764	-3.03345	RNU1-5	26863	Homo sapiens RNA, U1 small nuclear 5 (RNU1-5), small nuclear RNA.				chr1	149224093	149224142	GTGCTGACCCCTGCGATTTCCCCAAATGTGGGAAACTCGACTGCATAATT
3	2360091	0.00639605	0.000505671	down	7.63693	-7.63693	-2.93299	RNU1G2	26864	Homo sapiens RNA, U1G2 small nuclear (RNU1G2), small nuclear RNA.				chr1	145969306	145969355	TGTGCTGCCCCTGCGATTTCCCCAAATGTGGGAAACTCGACTGCATAATT
4	5670152	0.00734992	0.000722428	down	7.56225	-7.56225	-2.91882	RNU1-3	26869	Homo sapiens RNA, U1 small nuclear 3 (RNU1-3), small nuclear RNA.				chr1	16993310	16993359	GACCCCTGCGATTTCCCCAAATGTGGGAAACTCGACTGCATAATTTGTGG
5	4230156	0.022514	0.00793716	down	5.80287	-5.80287	-2.53677	ALB	213	Homo sapiens albumin (ALB), mRNA.	GO:0006810|GO:0006810|GO:0009267|GO:0019836|GO:0043066|GO:0043072|GO:0051659	GO:0005576|GO:0005615|GO:0005737|GO:0005576|GO:0005576|GO:0005576|GO:0005576|GO:0005576|GO:0005615|GO:0031093|GO:0043234	GO:0003677|GO:0005504|GO:0005504|GO:0005504|GO:0005507|GO:0005515|GO:0008144|GO:0008144|GO:0008144|GO:0008144|GO:0008144|GO:0015643|GO:0016209|GO:0019825|GO:0030170|GO:0046872	chr4	74504175	74504838	GAAGTGCTGCAAGGCTGACGATAAGGAGACCTGCTTTGCCGAGGAGGGTA
6	1740669	0.0231395	0.00894925	down	5.18997	-5.18997	-2.37573	APOH	350	Homo sapiens apolipoprotein H (beta-2-glycoprotein I) (APOH), mRNA.	GO:0001937|GO:0006641|GO:0007597|GO:0010596|GO:0016525|GO:0030194|GO:0030195|GO:0031639|GO:0033033|GO:0034197|GO:0034392|GO:0051006|GO:0051918	GO:0005576|GO:0005615|GO:0005634|GO:0005737|GO:0009986|GO:0034361|GO:0034364|GO:0042627	GO:0001948|GO:0005543|GO:0008201|GO:0043499|GO:0060230	chr17	64212922	64212971	CTGGATGGCCCGGAAGAAATAGAATGTACCAAACTGGGAAACTGGTCTGC
7	730722	0.0351666	0.0190212	down	4.21437	-4.21437	-2.07532	ITIH2	3698	Homo sapiens inter-alpha (globulin) inhibitor H2 (ITIH2), mRNA.	GO:0030212|GO:0030212	GO:0005576	GO:0004867|GO:0004867	chr10	7786217	7786776	AGGAAAGGACCCTGAGAAGCCAGAGGCCAGCATGGAAGTGAAGGGGCAGA
8	7330681	0.0159781	0.00295204	down	3.53222	-3.53222	-1.82057	RNU1A3	26871	Homo sapiens RNA, U1A3 small nuclear (RNU1A3), small nuclear RNA.				chr1	16840727	16840776	CTTACCTGGCAGGGGAGATACCATGATCACGAAGGTGGTTTTCCCAGGGC
9	2190113	0.0252347	0.0104066	down	3.47035	-3.47035	-1.79508	LAMA1	284217	Homo sapiens laminin, alpha 1 (LAMA1), mRNA.	GO:0002011|GO:0007166|GO:0007275|GO:0009888|GO:0030155|GO:0030334|GO:0045198|GO:0045995|GO:0050679	GO:0005576|GO:0005604|GO:0005606|GO:0005608	GO:0005102|GO:0005201	chr18	6997265	6997779	GGGAACGCAGTTGGCGCTGAAAGTCCACACACCCAGTCTACCTCAGTGGA
10	5270730	0.0145729	0.0023733	down	3.12191	-3.12191	-1.64243	ACTB	60	Homo sapiens actin, beta (ACTB), mRNA.	GO:0006928|GO:0006928|GO:0007605	GO:0005625|GO:0005829|GO:0005625|GO:0005737|GO:0005829|GO:0005856|GO:0035267	GO:0005515|GO:0000166|GO:0005200|GO:0005515|GO:0005524|GO:0050998	chr7	5534602	5534651	CGGCTACAGCTTCACCACCACGGCCGAGCGGGAAATCGTGCGTGACATTA
11	4880646	0.00670182	0.000592351	down	2.86136	-2.86136	-1.5167	FKSG30	440915	Homo sapiens actin-like protein (FKSG30), mRNA.		GO:0005737|GO:0005856	GO:0000166|GO:0005198|GO:0005515|GO:0005524	chr2	132100979	132101028	CCTGGGCATGGAATCCTGTGGCATCCACAAAACTACCTTCAACTCCATAG
12	450020	0.0535156	0.0404803	down	2.84471	-2.84471	-1.50828	ORM2	5005	Homo sapiens orosomucoid 2 (ORM2), mRNA.	GO:0006953	GO:0005576|GO:0005615	GO:0005488	chr9	116133696	116133745	GCTGTTCCTTAGGGACACCAAGACCTTGATGTTTGGTTCCTACCTGGACG
13	2640088	0.0609848	0.0499085	down	2.83059	-2.83059	-1.5011	ALDOA	226	Homo sapiens aldolase A, fructose-bisphosphate (ALDOA), transcript variant 2, mRNA.	GO:0006000|GO:0006096|GO:0006941|GO:0008152	GO:0005634|GO:0005737	GO:0004332|GO:0005515|GO:0016829	chr16	29984647	29984696	AAGGGGTCCTGGTGACGAGTCCCGCGTTCTCTCCTTGAATCCACTCGCCA
14	1440270	0.0205052	0.00648456	down	2.82925	-2.82925	-1.50042	SERPIND1	3053	Homo sapiens serpin peptidase inhibitor, clade D (heparin cofactor), member 1 (SERPIND1), mRNA.	GO:0006935|GO:0007596	GO:0005576	GO:0004867|GO:0008201|GO:0004867	chr22	19471675	19471724	TCCTTGCACACCTGACTCTGTCACTCAAGCCTTTCTCCACCAGGCCCCTC
15	1090008	0.0168086	0.00393509	down	2.75859	-2.75859	-1.46393	VTN	7448	Homo sapiens vitronectin (VTN), mRNA.	GO:0006955|GO:0007155|GO:0007160	GO:0005576|GO:0005578|GO:0005615	GO:0003824|GO:0005515|GO:0008201|GO:0046872	chr17	26694775	26694824	TGGGAGCCAACAACTATGATGACTACAGGATGGACTGGCTTGTGCCTGCC
16	7050300	0.00200583	1.08709e-05	down	2.71951	-2.71951	-1.44335	ZFP36L2	678	Homo sapiens zinc finger protein 36, C3H type-like 2 (ZFP36L2), mRNA.	GO:0000288|GO:0008283|GO:0043488	GO:0005634|GO:0005737	GO:0003700|GO:0003723|GO:0008270|GO:0046872	chr2	43304551	43304600	GGACTTCAGGAAAAATCAACCCAGCACCAGCAGCTACCAACCACCATTCC
17	5570152	0.0488116	0.0352235	down	2.71349	-2.71349	-1.44015	ATP1A1	476	Homo sapiens ATPase, Na+/K+ transporting, alpha 1 polypeptide (ATP1A1), transcript variant 1, mRNA.	GO:0002026|GO:0006810|GO:0006812|GO:0008217|GO:0031947|GO:0042493|GO:0045822|GO:0045823|GO:0045989|GO:0006812|GO:0006813|GO:0006814|GO:0008152|GO:0030317|GO:0030641	GO:0005792|GO:0016323|GO:0042383|GO:0016020|GO:0005624|GO:0005890|GO:0016020|GO:0016021|GO:0042470	GO:0003869|GO:0005391|GO:0005515|GO:0005524|GO:0005524|GO:0015662|GO:0000166|GO:0000287|GO:0005391|GO:0005515|GO:0005515|GO:0005524|GO:0015077|GO:0016787|GO:0016820|GO:0030955|GO:0031402	chr1	116743578	116743627	CCCTGGCTTATGAGCAGGCTGAGAGTGACATCATGAAGAGACAGCCCAGA
18	5900452	0.0180284	0.00462268	down	2.69547	-2.69547	-1.43054	CHST7	56548	Homo sapiens carbohydrate (N-acetylglucosamine 6-O) sulfotransferase 7 (CHST7), mRNA.	GO:0005976|GO:0006044|GO:0006790|GO:0030206	GO:0000139|GO:0005794|GO:0016020|GO:0016021|GO:0016021	GO:0001517|GO:0008459|GO:0016740|GO:0034482	chrX	46342593	46342642	ACCTGACTCATCCAGCTGTCCTTCAAATAGCTCCGTCTCCCTCTACCCAG
19	2680056	0.0550079	0.0423138	down	2.61373	-2.61373	-1.38611	CES1	1066	Homo sapiens carboxylesterase 1 (monocyte/macrophage serine esterase 1) (CES1), transcript variant 1, mRNA.	GO:0008152|GO:0009636	GO:0005783|GO:0005788	GO:0004091|GO:0016787	chr16	55836930	55836979	CAGAACACATAGAGCTGTGAATGAAGATCCAGCCGGCCTTGGGAGCCTGG
20	2370438	0.0296216	0.0130385	down	2.5817	-2.5817	-1.36832	A2M	2	Homo sapiens alpha-2-macroglobulin (A2M), mRNA.	GO:0051260	GO:0005576|GO:0005576|GO:0005634|GO:0005737|GO:0031093	GO:0004867|GO:0017114|GO:0019899|GO:0019959|GO:0019966|GO:0043120	chr12	9220383	9220432	CTTGGAAATGCTTGAAGACCACAAGGCTGAAAAGTGCTTTGCTGGAGTCC
21	3710154	0.0157809	0.00275739	down	2.49042	-2.49042	-1.31639	SLC7A2	6542	Homo sapiens solute carrier family 7 (cationic amino acid transporter, y+ system), member 2 (SLC7A2), transcript variant 2, mRNA.	GO:0002537|GO:0006520|GO:0006809|GO:0006810|GO:0006865|GO:0015807|GO:0015809|GO:0015819|GO:0015822|GO:0042116|GO:0050727	GO:0005624|GO:0005737|GO:0005887|GO:0016020	GO:0000064|GO:0005289|GO:0015174|GO:0015189	chr8	17471928	17471977	GTGCCACGTGTCTCACCAAGACCCAGTTGGGAAAGAGCGTCATATTGCCA
22	3850168	0.0044381	0.000180179	down	2.48027	-2.48027	-1.3105	LOC644936	644936	Homo sapiens cytoplasmic beta-actin pseudogene (LOC644936), non-coding RNA.			GO:0005515	chr5	79595198	79595247	CATGGGATGCATTGTTACAGGAAGTCCCTTGCCCTCCTAAAAGCCACCTC
23	3800576	0.0254775	0.0106156	down	2.44893	-2.44893	-1.29215	ASGR2	433	Homo sapiens asialoglycoprotein receptor 2 (ASGR2), transcript variant 3, mRNA.	GO:0006897|GO:0007166	GO:0016020|GO:0016021|GO:0005575|GO:0016020|GO:0016021	GO:0005488|GO:0005529|GO:0004872|GO:0004873|GO:0005509|GO:0005515|GO:0005529	chr17	7005416	7005465	CGGACAGTGATGGCTCTTGGAAATGGGTGGATGGCACAGACTATAGGCAC
24	4060358	0.0437607	0.028786	down	2.42488	-2.42488	-1.27791	ABCA1	19	Homo sapiens ATP-binding cassette, sub-family A (ABC1), member 1 (ABCA1), mRNA.	GO:0002790|GO:0006497|GO:0006629|GO:0006810|GO:0006911|GO:0007040|GO:0007186|GO:0008202|GO:0008203|GO:0016197|GO:0030819|GO:0032367|GO:0032488|GO:0033344|GO:0033700|GO:0033700|GO:0033700|GO:0042632|GO:0043691|GO:0045332|GO:0050702|GO:0055091|GO:0060155|GO:0002790|GO:0006497|GO:0006911|GO:0008203|GO:0033344|GO:0043691|GO:0045332	GO:0005624|GO:0005794|GO:0005886|GO:0005887|GO:0045121|GO:0045335|GO:0005794|GO:0005886|GO:0005887	GO:0000166|GO:0005515|GO:0005524|GO:0005543|GO:0005548|GO:0008509|GO:0015485|GO:0016887|GO:0017127|GO:0030349|GO:0031267|GO:0034188|GO:0005524|GO:0000166|GO:0005515|GO:0005524|GO:0008509|GO:0016887	chr9	107543500	107543549	GTGCTCTTTGTTCATCATTGGCCCTCATTCCAAGCACTTTACGCTGTCTG
25	2230008	0.0450639	0.0308192	down	2.40313	-2.40313	-1.26491	FGG	2266	Homo sapiens fibrinogen gamma chain (FGG), transcript variant gamma-A, mRNA.	GO:0007165|GO:0030168|GO:0051258	GO:0005576|GO:0005576|GO:0005576|GO:0005576|GO:0005576|GO:0005577|GO:0005886|GO:0031093	GO:0005102|GO:0005509|GO:0030674	chr4	155747329	155747378	GCTGAACAGGATGGATCTGGTTGGTGGATGAACAAGTGTCACGCTGGCCA
26	7200484	0.0422548	0.0271767	down	2.39867	-2.39867	-1.26223	PZP	5858	Homo sapiens pregnancy-zone protein (PZP), mRNA.	GO:0007565	GO:0005576|GO:0005576	GO:0004866|GO:0005515|GO:0004867|GO:0005515|GO:0017114	chr12	9192843	9193458	CTGTGGTTGCTGAGTATATCGCCCCCTGCAGCACAGATACAGAGCATGGA
27	6040494	0.0168086	0.00387283	down	2.36184	-2.36184	-1.23991	FBLN1	2192	Homo sapiens fibulin 1 (FBLN1), transcript variant A, mRNA.	GO:0044419	GO:0005576|GO:0005576|GO:0005737|GO:0005576|GO:0005737|GO:0005576|GO:0005576|GO:0005576|GO:0005576|GO:0005578|GO:0005615|GO:0005625|GO:0005737	GO:0005509|GO:0005509|GO:0005509|GO:0005201|GO:0005509|GO:0005515	chr22	44318029	44321636	CCGTGGGCTTCCGGCTCTCTGTGGATGGCAGGTCATGTGAAGACATCAAT
28	6370541	0.00572058	0.000378927	down	2.31932	-2.31932	-1.2137	CST1	1469	Homo sapiens cystatin SN (CST1), mRNA.		GO:0005576	GO:0004869	chr20	23728424	23728473	ATCCAGGTGTCAAGAATCCTAGGGATCTGTGCCAGGCCATTCGCACCAGC
29	6130446	0.0587351	0.0474728	down	2.31195	-2.31195	-1.20911	LOC732007	732007	PREDICTED: Homo sapiens similar to Phosphoglycerate mutase 1 (Phosphoglycerate mutase isozyme B) (PGAM-B) (BPG-dependent PGAM 1) (LOC732007), mRNA.							CCCTCCTGTGAGAGTCTGAAGGATACTATTGCCAGAGCTCTGCCTTCTGG
30	5690408	0.0168086	0.00368763	down	2.28068	-2.28068	-1.18947	IRX3	79191	Homo sapiens iroquois homeobox 3 (IRX3), mRNA.	GO:0006355	GO:0005634	GO:0003700|GO:0043565	chr16	52875097	52875146	GAACCATCTGGACGCCGCCCTGGTCTTATCGGCTCTCTCCTCATCCTAGT
31	270358	0.0307574	0.0140917	down	2.27176	-2.27176	-1.18381	FRAS1	80144	Homo sapiens Fraser syndrome 1 (FRAS1), mRNA.	GO:0002009|GO:0007154	GO:0005604|GO:0005886|GO:0016021	GO:0005509|GO:0005515	chr4	79684130	79684179	GCTTTGCTGCCCTTTTATTGTACCCCAGGCCTCCTAGAGGACTCCTGCAG
32	1710192	0.0405333	0.0249436	down	2.25196	-2.25196	-1.17118	LOC100131609	100131609	PREDICTED: Homo sapiens misc_RNA (LOC100131609), miscRNA.							TGCAAGGCCACACAAGGTGGATGGAAGAGCTGTGGAACCAAAGAGAGCTG
33	4230228	0.057361	0.0458398	down	2.23624	-2.23624	-1.16108	CDK5RAP3	80279	Homo sapiens CDK5 regulatory subunit associated protein 3 (CDK5RAP3), transcript variant 1, mRNA.	GO:0000079|GO:0007420|GO:0045664	GO:0005575	GO:0005515|GO:0005515|GO:0005515|GO:0005515|GO:0042808	chr17	43408177	43408226	CCCAGTGTTGGCCTTACGCATGGTCGGCAGGAGAGTCAGTTGTGTGCTCT
34	6510072	0.0532945	0.039857	down	2.19732	-2.19732	-1.13574	ACTG1	71	Homo sapiens actin, gamma 1 (ACTG1), mRNA.	GO:0006928|GO:0007605	GO:0005737|GO:0005856	GO:0000166|GO:0005200|GO:0005524|GO:0042802	chr17	79479349	79479771	CGTTTCTCTGCCGGTCGCAATGGAAGAAGAGATCGCCGCGCTGGTCATTG
35	3830465	0.0520777	0.0383906	down	2.1864	-2.1864	-1.12856	APOC1	341	Homo sapiens apolipoprotein C-I (APOC1), mRNA.	GO:0006629|GO:0006869|GO:0033344|GO:0033700|GO:0042157	GO:0005576|GO:0005783	GO:0005319	chr19	45422483	45422532	CATGAGGACCTGAAGGGTGACATCCCAGGAGGGGCCTCTGAAATTTCCCA
36	6110673	0.0295061	0.0129247	down	2.18551	-2.18551	-1.12797	LOC645691	645691	PREDICTED: Homo sapiens similar to heterogeneous nuclear ribonucleoprotein A1 (LOC645691), mRNA.				chr2	201636473	201636522	CCGAGGCAGTGGGAAGAAAAGGGGCTTTGCCTTTGTAACCTTTGATGACC
37	2030441	0.0129259	0.00201622	down	2.18232	-2.18232	-1.12586	SPATS2	65244	Homo sapiens spermatogenesis associated, serine-rich 2 (SPATS2), mRNA.		GO:0005737		chr12	48206867	48206916	CTGCTTGGCACCATAGCTTAACCTGCAGTTTCTTCAAAATGCCCAATGCC
38	3940592	0.0578469	0.0465989	down	2.17251	-2.17251	-1.11936	PGAM1	5223	Homo sapiens phosphoglycerate mutase 1 (brain) (PGAM1), mRNA.	GO:0006096|GO:0008152	GO:0005829	GO:0004082|GO:0004083|GO:0004619|GO:0016787|GO:0016853	chr10	99180864	99182132	ATTGTCAAGCATCTGGAGGGTCTCTCTGAAGAGGCTATCATGGAGCTGAA
39	540053	0.0310905	0.0146094	down	2.1698	-2.1698	-1.11756	FOXM1	2305	Homo sapiens forkhead box M1 (FOXM1), transcript variant 2, mRNA.	GO:0001558|GO:0001570|GO:0001889|GO:0006350|GO:0006355|GO:0006366|GO:0007049|GO:0008284|GO:0045944	GO:0005634	GO:0003700|GO:0003700|GO:0003700|GO:0003700|GO:0003702|GO:0005515|GO:0005515|GO:0005515|GO:0043565	chr12	2967158	2967207	GCCACCTCCCCGTGTTTCCAAGTCAGCTTTCCTGCAAGAAGAAATCCTGG
40	3830170	0.00736022	0.000739167	down	2.16821	-2.16821	-1.11651	CBX4	8535	Homo sapiens chromobox homolog 4 (Pc class homolog, Drosophila) (CBX4), mRNA.	GO:0000122|GO:0006333|GO:0006350|GO:0006355|GO:0006511|GO:0006916|GO:0016568	GO:0000785|GO:0005634	GO:0003682|GO:0003714|GO:0051219	chr17	77807340	77807389	GAAATGTATTGTTTGAGCTCAAAAGGCCCGACCACCCCCCTTCGGGCTGC
41	160669	0.0450101	0.0303448	down	2.13181	-2.13181	-1.09208	ERGIC3	51614	Homo sapiens ERGIC and golgi 3 (ERGIC3), transcript variant 1, mRNA.	GO:0016192	GO:0005783|GO:0005789|GO:0005794|GO:0016020|GO:0016021|GO:0033116	GO:0005515	chr20	33607223	33607272	CATGACCCACTACATCCAGCACCTGTCATTTGGGGAGGACTATCCAGGCA
42	5130750	0.0124131	0.00177709	down	2.12881	-2.12881	-1.09005	HHEX	3087	Homo sapiens hematopoietically expressed homeobox (HHEX), mRNA.	GO:0001889|GO:0006355|GO:0006406|GO:0007049|GO:0007275|GO:0009952|GO:0010552|GO:0010553|GO:0010553|GO:0016525|GO:0030154|GO:0030177|GO:0030878|GO:0030900|GO:0030948|GO:0035050|GO:0042127	GO:0005634|GO:0005737|GO:0005737	GO:0003700|GO:0008134|GO:0008190|GO:0016564|GO:0043565	chr10	94445134	94445183	CCAAGGTGTTAAGGGGATAGTACCTCCCAATTCAAGCAGAGAAACTGACC
43	1230307	0.022514	0.00834804	down	2.10718	-2.10718	-1.07532	RRBP1	6238	Homo sapiens ribosome binding protein 1 homolog 180kDa (dog) (RRBP1), transcript variant 1, mRNA.	GO:0006412|GO:0007165|GO:0015031|GO:0065002|GO:0015031	GO:0005783|GO:0005789|GO:0005840|GO:0016020|GO:0016021|GO:0030176|GO:0030176	GO:0004872|GO:0004872	chr20	17599298	17600300	TTGGAGAAGCTCCGCACAGCCGGCCCCCTAGAGTCTTCAGAAACAGAGGA
44	3420682	0.0351666	0.0195957	down	2.10104	-2.10104	-1.0711	IGF2	3481	Homo sapiens insulin-like growth factor 2 (somatomedin A) (IGF2), transcript variant 2, mRNA.	GO:0001501|GO:0006349|GO:0007275|GO:0008283|GO:0008286|GO:0009887|GO:0032583	GO:0005576	GO:0005158|GO:0005159|GO:0005179|GO:0005515|GO:0008083	chr11	2113287	2125372	AGACACCAATGGGAATCCCAATGGGGAAGTCGATGCTGGTGCTTCTCACC
45	2320377	0.0198831	0.00611787	down	2.1	-2.1	-1.07039	AHSG	197	Homo sapiens alpha-2-HS-glycoprotein (AHSG), mRNA.	GO:0001501|GO:0001503|GO:0006907|GO:0006953|GO:0030502|GO:0046627|GO:0050727|GO:0050766	GO:0005576|GO:0005615	GO:0004869|GO:0019210	chr3	187821573	187821622	TCCTCACAGGACAGAAGCAGAGTGGGTGGTGGTTATGTTTGACAGAAGGC
46	7040241	0.0337012	0.0171386	down	2.0878	-2.0878	-1.06199	OAT	4942	Homo sapiens ornithine aminotransferase (gyrate atrophy) (OAT), nuclear gene encoding mitochondrial protein, mRNA.	GO:0007601	GO:0005739|GO:0005759	GO:0004587|GO:0005515|GO:0016740|GO:0030170	chr10	126076593	126076642	GGGATGCTTGGAAGGTGTGTCTACGACTTCGAGATAATGGACTTCTGGCC
47	6660050	0.0236266	0.0092891	down	2.08776	-2.08776	-1.06196	GOLGA8A	23015	Homo sapiens golgi autoantigen, golgin subfamily a, 8A (GOLGA8A), mRNA.		GO:0005794|GO:0016020		chr15	32467354	32467403	AGCAGCGAAGAGGAACACGAAAGCAAATGGCAGTAGCCCTGAGACGGCCG
48	1340593	0.0367626	0.0212877	down	2.08707	-2.08707	-1.06148	GPC3	2719	Homo sapiens glypican 3 (GPC3), mRNA.	GO:0001658|GO:0008285|GO:0009887|GO:0030513|GO:0045926|GO:0009653	GO:0005578|GO:0005737|GO:0005794|GO:0005886|GO:0031225|GO:0005578|GO:0005737|GO:0005794|GO:0005886|GO:0031225|GO:0005576|GO:0005578|GO:0005737|GO:0005794|GO:0005886|GO:0005887|GO:0031225		chrX	132497888	132497937	GGCAACTCCGAAGGACAACGAGATAAGCACCTTTCACAACCTCGGGAACG
49	1170338	0.0206365	0.00661426	down	2.08537	-2.08537	-1.0603	SCARB1	949	Homo sapiens scavenger receptor class B, member 1 (SCARB1), mRNA.	GO:0001935|GO:0006707|GO:0006810|GO:0007155|GO:0008203|GO:0030301|GO:0043534|GO:0044419	GO:0000299|GO:0005886|GO:0005887|GO:0016021	GO:0004872|GO:0005215|GO:0005515	chr12	123828396	123828445	AAGTCTTCACAGGCACTGCATCGGGTTGTCTGGCGCCCTTTTCCTCCAGC
50	6760661	0.0405758	0.0251972	down	2.07354	-2.07354	-1.05209	CAPN5	726	Homo sapiens calpain 5 (CAPN5), mRNA.	GO:0006508|GO:0007165	GO:0005622	GO:0004198|GO:0008233	chr11	76514748	76514797	CACACCACCCAGACCTAGGCTTCCCTCTTCTCAGGATCCACCACAGGGTT
51	6900440	0.0307574	0.014051	down	2.0632	-2.0632	-1.04488	SLC25A1	6576	Homo sapiens solute carrier family 25 (mitochondrial carrier; citrate transporter), member 1 (SLC25A1), nuclear gene encoding mitochondrial protein, mRNA.	GO:0006810|GO:0006843	GO:0005739|GO:0005743|GO:0016020|GO:0016021	GO:0005215|GO:0005515|GO:0015137	chr22	17543460	17543509	GCATTGTGGCTGTCAAATCCATGTGTCCCCCCTGTGGTCTGTGTGTGACA
52	5890500	0.0534057	0.0401367	down	2.05983	-2.05983	-1.04252	PGAM4	441531	Homo sapiens phosphoglycerate mutase family member 4 (PGAM4), mRNA.	GO:0006096|GO:0008152		GO:0004082|GO:0004083|GO:0004619|GO:0016787|GO:0016853	chrX	77224635	77224684	CCCTCCTATGAGAGTCCGAAGGATACTATTGCCAGAGCTCTGCCCTTCTG
53	4860753	0.0416982	0.0265514	down	2.05606	-2.05606	-1.03988	ASGR2	433	Homo sapiens asialoglycoprotein receptor 2 (ASGR2), transcript variant 3, mRNA.	GO:0006897|GO:0007166	GO:0016020|GO:0016021|GO:0005575|GO:0016020|GO:0016021	GO:0005488|GO:0005529|GO:0004872|GO:0004873|GO:0005509|GO:0005515|GO:0005529	chr17	7004846	7004895	TGACCCCAGCACACCTCTGGCTAACCCATACCCCACACCTGCCCAGCTCT
54	2340703	0.0535156	0.0405941	down	2.05011	-2.05011	-1.0357	LOC100133372	100133372	PREDICTED: Homo sapiens misc_RNA (LOC100133372), miscRNA.				chr6	32393831	32393880	CACATATGCCACTGTGGAGGAGGTGGATGCAGCCGTGAATGCAAGGCCAC
55	3890600	0.00381187	0.000122175	down	2.04338	-2.04338	-1.03096	TRIM28	10155	Homo sapiens tripartite motif-containing 28 (TRIM28), mRNA.	GO:0000122|GO:0001837|GO:0001837|GO:0006350|GO:0006357|GO:0043193|GO:0043193	GO:0000785|GO:0005622|GO:0005634|GO:0005634	GO:0003700|GO:0003700|GO:0003713|GO:0003714|GO:0005515|GO:0005515|GO:0005515|GO:0005515|GO:0008270|GO:0016564|GO:0043565|GO:0043565|GO:0046872	chr19	59061567	59061616	GAAGTTGTCACCTCCCTACAGCTCCCCACAGGAGTTTGCCCAGGATGTGG
56	5080670	0.0194366	0.00537675	down	2.04209	-2.04209	-1.03005	GBA3	57733	Homo sapiens glucosidase, beta, acid 3 (cytosolic) (GBA3), mRNA.	GO:0005975|GO:0008152|GO:0016139	GO:0005575|GO:0005737	GO:0004553|GO:0004565|GO:0008422|GO:0043169	chr4	22429630	22429679	GAAGCACATCTGTAGGCAAGATGGCTGAGAAATACAGGAGAGGCGTCTGC
57	1990328	0.0310905	0.0146152	down	2.04169	-2.04169	-1.02976	LOC728732	728732	PREDICTED: Homo sapiens misc_RNA (LOC728732), miscRNA.				chr11	5549352	5549401	GGTATGGAGGTGGTTTCGGTGGGAATGACAACTTTGGTCATGGAGGAAAC
58	650553	0.0219809	0.00756181	down	2.03985	-2.03985	-1.02847	BIN1	274	Homo sapiens bridging integrator 1 (BIN1), transcript variant 1, mRNA.	GO:0007275|GO:0008283|GO:0030100|GO:0030154|GO:0044419|GO:0045786	GO:0005634|GO:0005737|GO:0005737|GO:0005737|GO:0015629	GO:0005515	chr2	127805917	127805966	AGGGGCGTTCTCCCAAAGATTAGGTCGTTTTCCAAAGAGCCGCGTCCCGG
59	1260601	0.0231395	0.00891239	down	2.03979	-2.03979	-1.02842	ST6GAL1	6480	Homo sapiens ST6 beta-galactosamide alpha-2,6-sialyltranferase 1 (ST6GAL1), transcript variant 1, mRNA.	GO:0006486|GO:0006959|GO:0009311	GO:0005576|GO:0005794|GO:0016020|GO:0016021|GO:0030173	GO:0008373|GO:0016757|GO:0003835	chr3	186795648	186795697	TGGAACACCCAAGAAACCATGCAAAGCAGTGGACAACACAGAACACGCCC
60	5490408	0.00572058	0.00035396	down	2.03839	-2.03839	-1.02743	CEBPD	1052	Homo sapiens CCAAT/enhancer binding protein (C/EBP), delta (CEBPD), mRNA.	GO:0006350|GO:0006355|GO:0006366	GO:0005634	GO:0003700|GO:0043565|GO:0046983	chr8	48812282	48812331	CGCCGGGTGCCCGCTGCAGTTTCTTGGGACATAGGAGCGCAAAGAAGCTA
61	3370349	0.0372785	0.0217634	down	2.03724	-2.03724	-1.02662	CFB	629	Homo sapiens complement factor B (CFB), mRNA.	GO:0006508|GO:0006957|GO:0006508|GO:0006957|GO:0006957	GO:0005576|GO:0005576|GO:0005576|GO:0005576|GO:0005576|GO:0005886	GO:0003824|GO:0004252|GO:0001848|GO:0004252|GO:0008233	chr6	32027200	32027330	GTCCCTATGCTGACCCCAATACTTGCAGAGGTGATTCTGGCGGCCCCTTG
62	4290431	0.0372785	0.0217949	down	2.03366	-2.03366	-1.02408	DPYSL3	1809	Homo sapiens dihydropyrimidinase-like 3 (DPYSL3), mRNA.	GO:0007399|GO:0006139|GO:0007165|GO:0007399	GO:0005737|GO:0042995	GO:0016810|GO:0004157|GO:0016810	chr5	146771231	146771280	GGACAGACAGTAATCTCCTGTGATCTGTGCTAGCTGTGAGGCAGCTCTGG
63	4890358	0.0554466	0.0428882	down	2.02928	-2.02928	-1.02097	LOC100131866	100131866	PREDICTED: Homo sapiens misc_RNA (LOC100131866), miscRNA.							GGATGGGGAACCGCGGTGGCTTCCATGGAGGTTTTGGCAGTGACATTCAG
64	730414	0.0567684	0.0443426	down	2.02303	-2.02303	-1.01652	APOE	348	Homo sapiens apolipoprotein E (APOE), mRNA.	GO:0000302|GO:0001937|GO:0006641|GO:0006641|GO:0006707|GO:0006869|GO:0006874|GO:0006916|GO:0006917|GO:0007010|GO:0007186|GO:0007263|GO:0007271|GO:0010544|GO:0019934|GO:0030516|GO:0030828|GO:0032488|GO:0032805|GO:0033344|GO:0033700|GO:0034382|GO:0034447|GO:0042158|GO:0042311|GO:0042632|GO:0043407|GO:0043537|GO:0043691|GO:0046907|GO:0048168|GO:0050728|GO:0051000|GO:0051044	GO:0005576|GO:0005576|GO:0005576|GO:0005737|GO:0005886|GO:0030425|GO:0034361|GO:0034362|GO:0034363|GO:0034364|GO:0042627|GO:0043025	GO:0001540|GO:0005319|GO:0005543|GO:0008034|GO:0008201|GO:0016209|GO:0017127|GO:0042803|GO:0046911|GO:0046982|GO:0048156|GO:0050749|GO:0050749	chr19	45412376	45412425	TTCCAGGCCCGCCTCAAGAGCTGGTTCGAGCCCCTGGTGGAAGACATGCA
65	5570132	0.00349642	7.7338e-05	down	2.01274	-2.01274	-1.00916	ACTB	60	Homo sapiens actin, beta (ACTB), mRNA.	GO:0006928|GO:0006928|GO:0007605	GO:0005625|GO:0005829|GO:0005625|GO:0005737|GO:0005829|GO:0005856|GO:0035267	GO:0005515|GO:0000166|GO:0005200|GO:0005515|GO:0005524|GO:0050998	chr7	5533582	5533631	ACAGGAAGTCCCTTGCCATCCTAAAAGCCACCCCACTTCTCTCTAAGGAG
66	6580605	0.022514	0.00802539	down	2.00637	-2.00637	-1.00459	LOC646294	646294	PREDICTED: Homo sapiens misc_RNA (LOC646294), miscRNA.							GGATGAGGTTTTGAAGATTATGCCAGTGCAGAAGCAGACCCGTGCTGGCC
67	130164	0.040491	0.0247445	down	1.9989	-1.9989	-0.999205	SPAG9	9043	Homo sapiens sperm associated antigen 9 (SPAG9), mRNA.	GO:0000187|GO:0007283|GO:0051260	GO:0001669|GO:0005737|GO:0016021	GO:0005515|GO:0008432|GO:0019894	chr17	46414954	46415003	CCTCTTAGACCTTGGACGGCCTCATCATTCCATCCGTTGCATGACTGTGG
68	5820193	0.0181621	0.00477337	down	1.99656	-1.99656	-0.997514	TYRO3	7301	Homo sapiens TYRO3 protein tyrosine kinase (TYRO3), mRNA.	GO:0006468|GO:0007155|GO:0007165	GO:0005634|GO:0005730|GO:0005737|GO:0005886|GO:0005887	GO:0000166|GO:0004714|GO:0004716|GO:0004872|GO:0005515|GO:0005524|GO:0016740	chr15	39658607	39658656	CGGTGACCTTTAGTGCCAACTTCCCCTCTAACTGGACAGCCTCTTCTGTC
69	6580039	0.0450101	0.0303914	down	1.98793	-1.98793	-0.99127	PKM2	5315	Homo sapiens pyruvate kinase, muscle (PKM2), transcript variant 1, mRNA.	GO:0006096|GO:0006096|GO:0006096	GO:0005737|GO:0005739|GO:0005829|GO:0005829	GO:0000287|GO:0004743|GO:0016740|GO:0030955|GO:0000287|GO:0004743|GO:0016740|GO:0030955|GO:0000287|GO:0004743|GO:0004743|GO:0004743|GO:0004743|GO:0004743|GO:0005515|GO:0005515|GO:0005515|GO:0005515|GO:0005515|GO:0016740|GO:0030955	chr15	72494879	72494928	CTTGCAATTATTTGAGGAACTCCGCCGCCTGGCGCCCATTACCAGCGACC
70	3370164	0.0380973	0.0227118	down	1.98151	-1.98151	-0.986602	ATP1A1	476	Homo sapiens ATPase, Na+/K+ transporting, alpha 1 polypeptide (ATP1A1), transcript variant 1, mRNA.	GO:0002026|GO:0006810|GO:0006812|GO:0008217|GO:0031947|GO:0042493|GO:0045822|GO:0045823|GO:0045989|GO:0006812|GO:0006813|GO:0006814|GO:0008152|GO:0030317|GO:0030641	GO:0005792|GO:0016323|GO:0042383|GO:0016020|GO:0005624|GO:0005890|GO:0016020|GO:0016021|GO:0042470	GO:0003869|GO:0005391|GO:0005515|GO:0005524|GO:0005524|GO:0015662|GO:0000166|GO:0000287|GO:0005391|GO:0005515|GO:0005515|GO:0005524|GO:0015077|GO:0016787|GO:0016820|GO:0030955|GO:0031402	chr1	116748083	116748572	CGAAGTCAGAAAACTCATCATCAGGCGACGCCCTGGCGGCTGGGTGGAGA
71	2710735	0.0168086	0.0039337	down	1.97755	-1.97755	-0.983713	RASD1	51655	Homo sapiens RAS, dexamethasone-induced 1 (RASD1), mRNA.	GO:0007165|GO:0007165|GO:0007186|GO:0007264	GO:0005622|GO:0005886	GO:0000166|GO:0003924|GO:0005525	chr17	17398006	17398055	GTCAGGACCCACGGGGCATTATCTTGTCTGTGATTCCGGGTTGCTGTGAC
72	1710630	0.0431645	0.0280385	down	1.9758	-1.9758	-0.982436	ST6GAL1	6480	Homo sapiens ST6 beta-galactosamide alpha-2,6-sialyltranferase 1 (ST6GAL1), transcript variant 2, mRNA.	GO:0006486|GO:0006959|GO:0009311	GO:0005576|GO:0005794|GO:0016020|GO:0016021|GO:0030173	GO:0008373|GO:0016757|GO:0003835	chr3	186795893	186795942	CGACAGCAGGACATACATGTTGGTGTGAAGACTGGGACGACACTGGGTAG
73	7550112	0.0210548	0.00710824	down	1.97022	-1.97022	-0.978357	CITED2	10370	Homo sapiens Cbp/p300-interacting transactivator, with Glu/Asp-rich carboxy-terminal domain, 2 (CITED2), transcript variant 1, mRNA.	GO:0001666|GO:0006357|GO:0006950|GO:0007068|GO:0007368|GO:0007507|GO:0007507|GO:0016481|GO:0030511|GO:0045787|GO:0045893	GO:0005634|GO:0005634|GO:0005634|GO:0005634|GO:0005634|GO:0005737	GO:0003700|GO:0003713|GO:0005515|GO:0005515|GO:0005515|GO:0005515|GO:0005515	chr6	139735356	139735405	GTTCTGGATCAGGAAAGTCATACTGTTCACTTTCAAGTTGGCTGTCCCCC
74	3850370	0.0317813	0.0155119	down	1.96751	-1.96751	-0.976374	AGPAT2	10555	Homo sapiens 1-acylglycerol-3-phosphate O-acyltransferase 2 (lysophosphatidic acid acyltransferase, beta) (AGPAT2), transcript variant 1, mRNA.	GO:0006654|GO:0008152|GO:0008654|GO:0008152|GO:0008654	GO:0005783|GO:0005829|GO:0016020|GO:0016021|GO:0005783|GO:0016020	GO:0003841|GO:0003841|GO:0008415|GO:0016740|GO:0046027|GO:0003841|GO:0008415|GO:0016740	chr9	139571072	139571121	GGATCTATCCCGAGGGTACTCGCAACGACAATGGGGACCTGCTGCCTTTT
75	5220037	0.0231395	0.0089347	down	1.9668	-1.9668	-0.975853	RPS2	6187	Homo sapiens ribosomal protein S2 (RPS2), mRNA.	GO:0006414	GO:0005622|GO:0005634|GO:0005654|GO:0005654|GO:0005730|GO:0005730|GO:0005829|GO:0005840|GO:0022627	GO:0003723|GO:0003735|GO:0005515|GO:0048602|GO:0048604	chr16	2013190	2013239	TTTCTTCCTGGGGGCCTCTCTCAAGGATGAGGTTTTGAAGATTATGCCAG
76	6520243	0.0377443	0.0222404	down	1.96332	-1.96332	-0.973293	ATRN	8455	Homo sapiens attractin (ATRN), transcript variant 1, mRNA.	GO:0006954|GO:0040014	GO:0005576|GO:0005615|GO:0005886|GO:0005887	GO:0004872|GO:0005515|GO:0005529	chr20	3579239	3579288	CCAGGCCCACCAAGAGATATTGCCCCTTGATGAGAGTCAAACACCCTGCC
77	5390180	0.0104111	0.00124577	down	1.96183	-1.96183	-0.972198	ASXL1	171023	Homo sapiens additional sex combs like 1 (Drosophila) (ASXL1), mRNA.	GO:0006350|GO:0006355	GO:0005634	GO:0008270|GO:0046872	chr20	30490303	30490352	GCTCCTGCCTCTCTCCCAACATGTTTCCAGCAAGTAGATGCCCCTGTGTG
78	2360452	0.00639605	0.000459252	down	1.95751	-1.95751	-0.969023	PFKP	5214	Homo sapiens phosphofructokinase, platelet (PFKP), mRNA.	GO:0006096|GO:0006096|GO:0006096|GO:0006096|GO:0006096|GO:0006096|GO:0006096	GO:0005945|GO:0005945|GO:0005945|GO:0005945|GO:0005945|GO:0005737|GO:0005945|GO:0005737|GO:0005829|GO:0005945	GO:0000166|GO:0003872|GO:0005524|GO:0016301|GO:0016740|GO:0000166|GO:0003872|GO:0005524|GO:0016301|GO:0016740|GO:0000166|GO:0003872|GO:0005524|GO:0016301|GO:0016740|GO:0000166|GO:0003872|GO:0005524|GO:0016301|GO:0016740|GO:0000166|GO:0003872|GO:0005524|GO:0016301|GO:0016740|GO:0000166|GO:0003872|GO:0005524|GO:0016301|GO:0016740|GO:0000166|GO:0000287|GO:0003872|GO:0005515|GO:0005524|GO:0016301|GO:…	chr10	3149455	3150895	TATGACGTGTCGGACTCAGGCCAGCTGGAACATGTGCAGCCCTGGAGTGT
79	1240136	0.0343792	0.0180329	down	1.94614	-1.94614	-0.960614	PI4KAP2	375133	Homo sapiens phosphatidylinositol 4-kinase, catalytic, alpha polypeptide pseudogene 2 (PI4KAP2), mRNA.	GO:0046854|GO:0048015		GO:0004428|GO:0016740|GO:0016773				GTGAGCCTGGGCCCTACATGGATGTGGTCGTCTCCCTGGTCACTATCATG
80	380743	0.0166486	0.00348624	down	1.93765	-1.93765	-0.954304	KIAA0195	9772	Homo sapiens KIAA0195 (KIAA0195), mRNA.		GO:0016020|GO:0016021	GO:0005524|GO:0016820	chr17	71007369	71007418	TCGTGGGTCCCTGGACACGGCCTTGAAGCCAACCTTCTTTGGAGGAGCAA
81	5130440	0.0209546	0.00685054	down	1.9299	-1.9299	-0.948527	BIN1	274	Homo sapiens bridging integrator 1 (BIN1), transcript variant 4, mRNA.	GO:0007275|GO:0008283|GO:0030100|GO:0030154|GO:0044419|GO:0045786	GO:0005634|GO:0005737|GO:0005737|GO:0005737|GO:0015629	GO:0005515	chr2	127805846	127805895	GTGTTCCTGAAGCTGCTGTGTCCTCTAGTTGAGTTTCTGGCGCCCCTGCC
82	7570630	0.0488116	0.0353686	down	1.92936	-1.92936	-0.948124	PEG10	23089	Homo sapiens paternally expressed 10 (PEG10), transcript variant 1, mRNA. XM_940378	GO:0006508|GO:0006915|GO:0030154|GO:0032196	GO:0005634|GO:0005737	GO:0003677|GO:0004190|GO:0008270|GO:0046872	chr7	94136574	94136623	CGGAGGGAACTGCAGGGAGACCAACTTATTTAGAGCGAATTGGACATGGA
83	5870681	0.0468468	0.0330682	down	1.9241	-1.9241	-0.94418	SOAT2	8435	Homo sapiens sterol O-acyltransferase 2 (SOAT2), mRNA.	GO:0006629|GO:0008202|GO:0008203	GO:0005624|GO:0005783|GO:0005789|GO:0016020|GO:0016021|GO:0016020|GO:0016021	GO:0004772|GO:0008415|GO:0016740	chr12	51804272	51804321	GCTCTGAGTCGAGGCAACCTGCACACAAGACCCCCACCCAAGGAATGTGC
84	10470	0.0157809	0.00276503	down	1.92133	-1.92133	-0.942108	GTF2IP1	2970	Homo sapiens general transcription factor II, i, pseudogene 1 (GTF2IP1) on chromosome 7.				chr7	74241769	74244196	CAGCTGGTTGGTCAGAGTGAGTCAGAAGGCCCCGTGATACAAGAATCAGC
85	2260646	0.0194306	0.00527282	down	1.91771	-1.91771	-0.939383	PKP2	5318	Homo sapiens plakophilin 2 (PKP2), transcript variant 2a, mRNA.	GO:0007507|GO:0016337	GO:0005634|GO:0005886|GO:0005912|GO:0016021|GO:0030057	GO:0005198|GO:0005515|GO:0005488	chr12	32835716	32835765	CCTTTCCTGGACTTTTTTGGCCACTGCCCTGGACTAGTGAAAGAATGGAC
86	3420739	0.0113645	0.0015784	down	1.91619	-1.91619	-0.938244	SNTB1	6641	Homo sapiens syntrophin, beta 1 (dystrophin-associated protein A1, 59kDa, basic component 1) (SNTB1), mRNA.	GO:0006936	GO:0005737|GO:0005856|GO:0005886|GO:0016010|GO:0030054	GO:0003779|GO:0005509|GO:0005516	chr8	121619351	121619400	CCCCATTTCATGGTTTTCAGTGGCAACTTACTGACCCTTGTTTTTGCCTG
87	2650364	0.0264702	0.0112555	down	1.90953	-1.90953	-0.933219	FOXM1	2305	Homo sapiens forkhead box M1 (FOXM1), transcript variant 3, mRNA.	GO:0001558|GO:0001570|GO:0001889|GO:0006350|GO:0006355|GO:0006366|GO:0007049|GO:0008284|GO:0045944	GO:0005634	GO:0003700|GO:0003700|GO:0003700|GO:0003700|GO:0003702|GO:0005515|GO:0005515|GO:0005515|GO:0043565	chr12	2967199	2967248	ACAAGTGGATCTGCTTGCCAGAGTCCTTTTTGCCCCTCCCTGCCACCTCC
88	4880195	0.0317047	0.0152641	down	1.90859	-1.90859	-0.932507	LOC440991	440991	PREDICTED: Homo sapiens misc_RNA (LOC440991), miscRNA.				chr3	185350655	185350704	CGATCCACAGTGGAGACCCTATTAACTACTACGTTGGCACTGCTGTGTGC
89	4780626	0.0162006	0.00309406	down	1.89813	-1.89813	-0.924576	SP5	389058	Homo sapiens Sp5 transcription factor (SP5), mRNA.	GO:0006350|GO:0006355	GO:0005622|GO:0005634	GO:0003677|GO:0008270|GO:0046872	chr2	171282392	171282441	CCAGGGCGGTTCCAAACTCTAAACCGTTCCCACCGTCAGGGAGACCTACA
90	620386	0.0341625	0.0174463	down	1.89785	-1.89785	-0.924369	IGF2	3481	Homo sapiens insulin-like growth factor 2 (somatomedin A) (IGF2), mRNA.	GO:0001501|GO:0006349|GO:0007275|GO:0008283|GO:0008286|GO:0009887|GO:0032583	GO:0005576	GO:0005158|GO:0005159|GO:0005179|GO:0005515|GO:0008083	chr11	2110836	2110885	AGGGAGGCCAAACGTCACCGTCCCCTGATTGCTCTACCCACCCAAGACCC
91	4490632	0.00200583	1.71438e-05	down	1.88851	-1.88851	-0.91725	PAK4	10298	Homo sapiens p21 protein (Cdc42/Rac)-activated kinase 4 (PAK4), transcript variant 3, mRNA.	GO:0006468|GO:0006928|GO:0007165	GO:0005794	GO:0000166|GO:0004674|GO:0005515|GO:0005524|GO:0016740	chr19	39669877	39669926	TAACACTCTAGCCCCTGCCCTTATTGGGGGACAGATGGTCCCTGTCCTGC
92	1260100	0.0168086	0.00397073	down	1.88573	-1.88573	-0.91512	ANXA9	8416	Homo sapiens annexin A9 (ANXA9), mRNA.	GO:0016337	GO:0005829|GO:0009986	GO:0001786|GO:0005509|GO:0005544|GO:0015464|GO:0042803	chr1	149227404	149233688	CGCTGTACTTTGCTGACAAACTTCATCAAGCCCTCCAGGAAACTGAGCCC
93	6510246	0.0416982	0.026538	down	1.87685	-1.87685	-0.90831	LOC648210	648210	PREDICTED: Homo sapiens similar to Heterogeneous nuclear ribonucleoprotein A1 (Helix-destabilizing protein) (Single-strand RNA-binding protein) (hnRNP core protein A1) (HDP) (LOC648210), mRNA.							CAGCAAGAGATGGATAGTGCTTCATCCAGCCAAAGAGGTCGAAGTGGTTC
94	5900725	0.0124683	0.00188381	down	1.87499	-1.87499	-0.906882	PHLDA1	22822	Homo sapiens pleckstrin homology-like domain, family A, member 1 (PHLDA1), mRNA.	GO:0006915|GO:0045210	GO:0005634|GO:0005737|GO:0016020|GO:0030659|GO:0031410	GO:0005515	chr12	76423758	76423807	AACAGTCTCTCCGCCCCGCACCAGATCAAGTAGTTTGGACATCACCCTAC
95	4890102	0.0351666	0.0195518	down	1.87128	-1.87128	-0.904027	FZD5	7855	Homo sapiens frizzled homolog 5 (Drosophila) (FZD5), mRNA.	GO:0007164|GO:0007186|GO:0007275|GO:0016055|GO:0048469	GO:0000139|GO:0005794|GO:0005886|GO:0005887	GO:0004872|GO:0004926|GO:0004930|GO:0005515	chr2	208631592	208631641	TTGCCAAGGTCACTTCCGTTTACCTTCATGGTGCTGTTGCCCCCTCCCGC
96	4260575	0.0450639	0.0309482	down	1.86781	-1.86781	-0.901347	HMGCS2	3158	Homo sapiens 3-hydroxy-3-methylglutaryl-Coenzyme A synthase 2 (mitochondrial) (HMGCS2), nuclear gene encoding mitochondrial protein, mRNA.	GO:0006695|GO:0008152|GO:0008299	GO:0005739|GO:0005743|GO:0005759	GO:0004421|GO:0004421|GO:0016740	chr1	120092776	120092825	GGCCCTTCATTCCTCTCCATGCTGCAATCACTGTCCTGGGCTTATGGTGC
97	6510400	0.0204023	0.00637552	down	1.85979	-1.85979	-0.895136	CPN1	1369	Homo sapiens carboxypeptidase N, polypeptide 1 (CPN1), mRNA.	GO:0006508|GO:0006508	GO:0005576|GO:0005615	GO:0004181|GO:0008270|GO:0004181|GO:0008233|GO:0008237|GO:0008270|GO:0046872	chr10	101825736	101825785	CTTCCGGCTGCTGCTTCCAGGTATCTACACTGTTAGTGCCACAGCACCTG
98	5860356	0.0168086	0.00407643	down	1.85673	-1.85673	-0.892766	PTPRM	5797	Homo sapiens protein tyrosine phosphatase, receptor type, M (PTPRM), mRNA.	GO:0006470|GO:0006470|GO:0006470|GO:0006470|GO:0007155	GO:0016020|GO:0016020|GO:0005887|GO:0016020	GO:0004725|GO:0016787|GO:0016791|GO:0004725|GO:0016787|GO:0016791|GO:0004725|GO:0016787|GO:0016791|GO:0004872|GO:0005001|GO:0005515|GO:0016787	chr18	8396361	8396410	CACACAGCCACAGTTGCCAAATCCCGTACTCCTTGCCACCGGCTTTCTAG
99	6110168	0.0351666	0.0195502	down	1.85376	-1.85376	-0.890454	PGAM4	441531	Homo sapiens phosphoglycerate mutase family member 4 (PGAM4), mRNA.	GO:0006096|GO:0008152		GO:0004082|GO:0004083|GO:0004619|GO:0016787|GO:0016853	chrX	77224119	77224168	GCAGTTCTAGAGCACAGGTTCTCAGTCTAAGCTGTGGAAAAGCTCCCCTT
100	1230022	0.0576463	0.0463141	down	1.85343	-1.85343	-0.890197	LOC642817	642817	PREDICTED: Homo sapiens hypothetical LOC642817 (LOC642817), mRNA.							AGCCCGAATAGCTGAGGAAGCTCTTCATTGGAGGGTTGAGCTTTGAAACA
101	780524	0.00349642	0.000104594	down	1.85268	-1.85268	-0.889612	PVR	5817	Homo sapiens poliovirus receptor (PVR), mRNA.	GO:0016337|GO:0016477|GO:0044419	GO:0005576|GO:0005615|GO:0005737|GO:0005886|GO:0005886|GO:0016021	GO:0004872|GO:0005515	chr19	49858494	49858543	GAGCCGGGAACAGAGAAGTGTGGGGAAGAGATAGGAACCAGCAGGATGGC
102	7560543	0.00670182	0.000635075	down	1.84864	-1.84864	-0.886462	MOCS1	4337	Homo sapiens molybdenum cofactor synthesis 1 (MOCS1), transcript variant 4, mRNA.	GO:0006777|GO:0008152|GO:0006777|GO:0008152|GO:0006777|GO:0006777|GO:0006777|GO:0008152	GO:0005634|GO:0019008|GO:0019008|GO:0019008|GO:0019008|GO:0019008	GO:0000166|GO:0003824|GO:0005506|GO:0005525|GO:0030151|GO:0046872|GO:0051539|GO:0003824|GO:0005506|GO:0046872|GO:0051539|GO:0051539|GO:0051539|GO:0003824|GO:0046872|GO:0051539	chr6	39981285	39981334	GATGATAGATTGCCTTCACCCTCACAGCGCACAAATAAAGCTACGATGCC
103	7610128	0.0197227	0.00581566	down	1.84775	-1.84775	-0.885773	ANKRD38	163782	Homo sapiens ankyrin repeat domain 38 (ANKRD38), mRNA.							ATTCCCTGGGGCCAGCACATGCAAGGTTTATATGGTCAGTAGCTCACGTG
104	2600039	0.022514	0.00813698	down	1.84437	-1.84437	-0.883126	A1CF	29974	Homo sapiens APOBEC1 complementation factor (A1CF), transcript variant 2, mRNA.	GO:0006397|GO:0050821	GO:0005634|GO:0005737|GO:0005783|GO:0030895	GO:0000166|GO:0003725|GO:0003727|GO:0005515|GO:0005515	chr10	52566586	52566635	TGCTGTCCCTAATGCAACTGCACCCGTGTCTGCAGCCCAGCTCAAGCAAG
105	2490445	0.0363918	0.020762	down	1.84311	-1.84311	-0.88214	LOC645385	645385	PREDICTED: Homo sapiens similar to heterogeneous nuclear ribonucleoprotein A1 (LOC645385), mRNA.				chr6	24110221	24110270	AGCAAGAGATGGTTAGTGCTTCATCCAGCCAAAGAGGTCGAAGTGGTTCT
106	1770037	0.022514	0.00819246	down	1.83749	-1.83749	-0.87774	SPTBN1	6711	Homo sapiens spectrin, beta, non-erythrocytic 1 (SPTBN1), transcript variant 1, mRNA.	GO:0007182|GO:0007184|GO:0051016	GO:0005634|GO:0005730|GO:0005737|GO:0005856|GO:0005886|GO:0008091	GO:0003779|GO:0005200|GO:0005515|GO:0005516	chr2	54735817	54736571	AGATAGGCCAGAGCGTGGACGAGGTGGAGAAGCTCATCAAGCGCCACGAG
107	1340538	0.0214799	0.00734355	down	1.83375	-1.83375	-0.874794	SGSH	6448	Homo sapiens N-sulfoglucosamine sulfohydrolase (sulfamidase) (SGSH), mRNA.	GO:0006029|GO:0008152|GO:0030203	GO:0005764|GO:0005783	GO:0005509|GO:0005515|GO:0008484|GO:0016250|GO:0016787	chr17	75797925	75797974	ACTGGCGTTGCTGGGTGGCGATGCCCGTCCTCTGGCTTGGGTTAATTCTT
108	610270	0.0405063	0.0248404	down	1.83169	-1.83169	-0.873172	ELL2	22936	Homo sapiens elongation factor, RNA polymerase II, 2 (ELL2), mRNA.	GO:0006350|GO:0006355|GO:0006368	GO:0005634|GO:0008023	GO:0003702				GCTGCTACTCCTAGTAGGCCAAACGCTCAGGTTAAACAACTGACGAGTGT
109	4830138	0.0162006	0.00315262	down	1.83027	-1.83027	-0.872057	RIMS4	140730	Homo sapiens regulating synaptic membrane exocytosis 4 (RIMS4), mRNA.	GO:0006836|GO:0006887	GO:0030054|GO:0045202		chr20	43380647	43380696	CACCTCTGGAGCCCTTTCACTTTATGACTGCTTCCTGGACGGGTGGTGGG
110	4070133	0.0390517	0.0236146	down	1.82569	-1.82569	-0.86844	DKK3	27122	Homo sapiens dickkopf homolog 3 (Xenopus laevis) (DKK3), transcript variant 1, mRNA.	GO:0007275|GO:0009653|GO:0030178	GO:0005576|GO:0005615		chr11	11985252	11985301	GCGACTGCGAACACTGAACTCTACGCCACTCCACAAATGATGTTTTCAGG
111	2940441	0.0228839	0.00860592	down	1.81941	-1.81941	-0.863473	NTF3	4908	Homo sapiens neurotrophin 3 (NTF3), mRNA.	GO:0007165|GO:0007267|GO:0007274|GO:0007403|GO:0007411|GO:0007420|GO:0007422|GO:0008544|GO:0021675|GO:0042490|GO:0043523|GO:0045944|GO:0048484|GO:0048666|GO:0048699|GO:0051145	GO:0005576|GO:0016023	GO:0005165|GO:0008083	chr12	5474327	5474376	CAGAGAACAATAAACTCGTGGGCTGGCGGTGGATACGGATAGACACGTCC
112	2650615	0.0230394	0.0087136	down	1.81874	-1.81874	-0.862943	A1CF	29974	Homo sapiens APOBEC1 complementation factor (A1CF), transcript variant 1, mRNA.	GO:0006397|GO:0050821	GO:0005634|GO:0005737|GO:0005783|GO:0030895	GO:0000166|GO:0003725|GO:0003727|GO:0005515|GO:0005515	chr10	52566495	52566544	GAGGTCTACCCAACTTTTGCAGTGACTGCCCGAGGGGATGGATATGGCAC
113	4210176	0.0211602	0.00718903	down	1.81872	-1.81872	-0.862922	NFE2L1	4779	Homo sapiens nuclear factor (erythroid-derived 2)-like 1 (NFE2L1), mRNA.	GO:0006355|GO:0006366|GO:0006783|GO:0006954|GO:0009653	GO:0005634	GO:0003700|GO:0003712|GO:0043565|GO:0046983	chr17	43493560	43493609	TTTTAACTGTTTGCCACTGCTGCCCTCACCCCTGCCCGGCTCTGGAGTAC
114	670608	0.0499161	0.0363705	down	1.8168	-1.8168	-0.861402	DPP7	29952	Homo sapiens dipeptidyl-peptidase 7 (DPP7), mRNA.	GO:0006508	GO:0005764|GO:0031410	GO:0004177|GO:0004252|GO:0005515|GO:0008233	chr9	140006149	140006198	AGCCGCCAGCAACATCATCTTCTCCAACGGGAACCTGGACCCCTGGGCAG
115	6060630	0.00344295	5.88538e-05	down	1.81185	-1.81185	-0.857466	KRT19	3880	Homo sapiens keratin 19 (KRT19), mRNA.	GO:0043627|GO:0044419|GO:0045214	GO:0005882|GO:0030018|GO:0042383|GO:0043034	GO:0005200|GO:0005515|GO:0008307	chr17	36933718	36933767	CCTTGGAAGACACACTGGCAGAAACGGAGGCGCGCTTTGGAGCCCAGCTG
116	2190463	0.0372785	0.0218254	down	1.81054	-1.81054	-0.856421	ADCY6	112	Homo sapiens adenylate cyclase 6 (ADCY6), transcript variant 2, mRNA.	GO:0006171|GO:0007242	GO:0016020|GO:0016021	GO:0000287|GO:0004016	chr12	49160428	49160477	GTGGAGGCCTGGTTTCTGGGTAATGCCTCCCTTGGGCATCTTCATGCATC
117	3120187	0.0181621	0.00469967	down	1.80563	-1.80563	-0.852502	PLEKHG6	55200	Homo sapiens pleckstrin homology domain containing, family G (with RhoGef domain) member 6 (PLEKHG6), mRNA.	GO:0035023	GO:0005622|GO:0005737	GO:0005089|GO:0005096	chr12	6307582	6307631	AGGACCTTTGGCATGCATCTCTCCCAGAGGAGATCTCTCCCCAGTAGTGC
118	3780743	0.0231395	0.00890321	down	1.80311	-1.80311	-0.850488	SPTLC3	55304	Homo sapiens serine palmitoyltransferase, long chain base subunit 3 (SPTLC3), mRNA.	GO:0009058	GO:0005783|GO:0005789|GO:0016020|GO:0016021	GO:0004758|GO:0008415|GO:0016769|GO:0030170	chr20	13038816	13046153	CACTCCCCTCGCAGAAGCTCGGGCTCGGTTTTGTGTTTCAGCGGCACATA
119	5570286	0.0149131	0.00254925	down	1.79591	-1.79591	-0.844716	TACC2	10579	Homo sapiens transforming, acidic coiled-coil containing protein 2 (TACC2), transcript variant 2, mRNA.		GO:0005634|GO:0005737|GO:0005813	GO:0005515|GO:0035257	chr10	123970168	123970217	AGATGTGCGCAGGAGTACCTGTCCCGGGTGAAGAAGGAGGAGCAGAGGTA
120	2030093	0.0197227	0.00580471	down	1.79423	-1.79423	-0.843367	PKM2	5315	Homo sapiens pyruvate kinase, muscle (PKM2), transcript variant 2, mRNA.	GO:0006096|GO:0006096|GO:0006096	GO:0005737|GO:0005739|GO:0005829|GO:0005829	GO:0000287|GO:0004743|GO:0016740|GO:0030955|GO:0000287|GO:0004743|GO:0016740|GO:0030955|GO:0000287|GO:0004743|GO:0004743|GO:0004743|GO:0004743|GO:0004743|GO:0005515|GO:0005515|GO:0005515|GO:0005515|GO:0005515|GO:0016740|GO:0030955	chr15	72491780	72491829	TTTGCAGCCTGCTCTAGTGGGACAGCCCAGAGCCTGGCTGCCCATCATGT
121	3290646	0.0191196	0.00514758	down	1.7935	-1.7935	-0.842781	AMOT	154796	Homo sapiens angiomotin (AMOT), transcript variant 2, mRNA.	GO:0007043|GO:0030036|GO:0043116|GO:0043536|GO:0043536|GO:0045766|GO:0045793|GO:0051496	GO:0001725|GO:0005737|GO:0005884|GO:0005923|GO:0005923|GO:0005923|GO:0009986|GO:0016021|GO:0030027|GO:0030054|GO:0031410	GO:0005515|GO:0043532|GO:0043532	chrX	112018439	112018488	GGAAGGTATCAGCTGTGGGCTAATTGCCACCAATTTCAGCCTGCCACGAT
122	5870474	0.0573299	0.0455699	down	1.78872	-1.78872	-0.838928	RHOBTB3	22836	Homo sapiens Rho-related BTB domain containing 3 (RHOBTB3), mRNA.	GO:0008104|GO:0008150	GO:0005604|GO:0005634	GO:0003924|GO:0005515	chr5	95128767	95128816	ATTGGGACCCCATACCGTTAGCCCTTGTATGTATACCAACACTGCCAAAG
123	4390315	0.0450639	0.0307135	down	1.78584	-1.78584	-0.836602	LOC645436	645436	PREDICTED: Homo sapiens similar to Heterogeneous nuclear ribonucleoprotein A1 (Helix-destabilizing protein) (Single-strand binding protein) (hnRNP core protein A1) (HDP-1) (Topoisomerase-inhibitor suppressed) (LOC645436), mRNA.				chr1	54775498	54775547	TTTGCCTTTGTAACCTTTGATGACCATGACTCCGTGGATAAGACTGTCAT
124	670242	0.00535782	0.000286208	down	1.78534	-1.78534	-0.8362	ZNF444	55311	Homo sapiens zinc finger protein 444 (ZNF444), mRNA.	GO:0006350|GO:0006355	GO:0005622|GO:0005634	GO:0003700|GO:0008270|GO:0046872	chr19	56672012	56672061	GAGGCTGAAGGAAAGGGGTCTGGGTCTTGTCCCTAGGAATTCTCCTCCCT
125	5490753	0.0350208	0.0186329	down	1.77952	-1.77952	-0.831489	NAALAD2	10003	Homo sapiens N-acetylated alpha-linked acidic dipeptidase 2 (NAALAD2), mRNA.	GO:0006508|GO:0042135	GO:0016020|GO:0016021	GO:0004180|GO:0008233|GO:0008236|GO:0008237|GO:0008239|GO:0008270|GO:0016805|GO:0046872	chr11	89565249	89565298	AGTGATTGCCTGGGCCAAGTGGCAGGTTGGGGAGGATGGCTGCAAAGAAG
126	7400286	0.0326995	0.0162799	down	1.77789	-1.77789	-0.830168	HMGA1	3159	Homo sapiens high mobility group AT-hook 1 (HMGA1), transcript variant 1, mRNA.	GO:0006355|GO:0006268|GO:0006337|GO:0006345|GO:0006355|GO:0006461|GO:0007169|GO:0019047|GO:0019059|GO:0044419|GO:0045941	GO:0000785|GO:0005634|GO:0000785|GO:0005634|GO:0005667|GO:0005694|GO:0005829|GO:0005829	GO:0003677|GO:0003680|GO:0003700|GO:0030374|GO:0042975|GO:0046965	chr6	34321559	34321608	CCCCCCAAGGTTCTGGTTCCATTTTTCCTCTGTTCACAAACTACCTCTGG
127	1050279	0.00292388	4.37333e-05	down	1.77414	-1.77414	-0.827117	CXXC5	51523	Homo sapiens CXXC finger 5 (CXXC5), mRNA.			GO:0003677|GO:0008270|GO:0046872	chr5	139041167	139041216	TGTCACTGCTCGTGTGGTCTCCAGCAAGGGATTCGGGCGAAGACAAACGG
128	7200110	0.0194366	0.00548212	down	1.77277	-1.77277	-0.826004	DSP	1832	Homo sapiens desmoplakin (DSP), transcript variant 1, mRNA.	GO:0008544|GO:0018149|GO:0030216	GO:0001533|GO:0005737|GO:0030054	GO:0005200|GO:0030674	chr6	7526032	7526081	GCCTGAGGATCGACTATGAAAGGGTTTCCCAGGAGAGGACTGTGAAGGAC
129	1470601	0.00999666	0.00117482	down	1.77123	-1.77123	-0.824755	PFKFB3	5209	Homo sapiens 6-phosphofructo-2-kinase/fructose-2,6-biphosphatase 3 (PFKFB3), mRNA.	GO:0006003|GO:0008152|GO:0006003|GO:0006003|GO:0008152|GO:0006003|GO:0008152|GO:0006003|GO:0006003|GO:0006003|GO:0008152	GO:0005575|GO:0005829	GO:0003824|GO:0003873|GO:0005524|GO:0016301|GO:0003824|GO:0005524|GO:0016301|GO:0003824|GO:0003873|GO:0005524|GO:0016301|GO:0003824|GO:0003873|GO:0005524|GO:0016301|GO:0003873|GO:0005524|GO:0016301|GO:0016740|GO:0003873|GO:0016301|GO:0016740|GO:0003873|GO:0005524|GO:0016301|GO:0016740|GO:0000166|GO:0003873|GO:0003873|GO:0004331|GO:0005524|GO:0016301|GO:0016740|GO:0016787|GO:0042802	chr10	6316772	6316821	GGGGCTTGATAGCTGTGGTCCCCTCTCCCCTCTGACTACCTAAAATCAAT
130	5900243	0.0208538	0.00672846	down	1.76909	-1.76909	-0.823008	GRB7	2886	Homo sapiens growth factor receptor-bound protein 7 (GRB7), transcript variant 2, mRNA.	GO:0007165|GO:0007173		GO:0005070|GO:0005515	chr17	35156778	35156827	AGGAGCGGGAGGGTTCCGCCACTCCAGTTTTCTCCTCTGCTTCTTTGCCT
131	5860767	0.0317813	0.015619	down	1.7661	-1.7661	-0.820566	SPINT1	6692	Homo sapiens serine peptidase inhibitor, Kunitz type 1 (SPINT1), transcript variant 2, mRNA.	GO:0001763|GO:0001892	GO:0005576|GO:0005624|GO:0005737|GO:0005886	GO:0004867|GO:0005515	chr15	38936535	38936584	AACTTTGGAACCAGACTCTTGCCTGTTTCCCAGGCCCACTGTGCCTCAGA
132	4610189	0.0194366	0.00542692	down	1.7651	-1.7651	-0.819751	HERPUD1	9709	Homo sapiens homocysteine-inducible, endoplasmic reticulum stress-inducible, ubiquitin-like domain member 1 (HERPUD1), transcript variant 3, mRNA.	GO:0006464|GO:0006986|GO:0006464|GO:0006986|GO:0006986|GO:0006986	GO:0005789|GO:0016021|GO:0005783|GO:0005789|GO:0005789|GO:0016020|GO:0016021	GO:0003674	chr16	55531653	55533588	GTACCTGCATCACGTTGGGTGGTTTCCATTTAGACCGAGGCCGGTTCAGA
133	5270121	0.0379718	0.0224748	down	1.76232	-1.76232	-0.817476	SNX5	27131	Homo sapiens sorting nexin 5 (SNX5), transcript variant 2, mRNA.	GO:0007154|GO:0015031|GO:0007154|GO:0007154		GO:0005515|GO:0035091|GO:0005515|GO:0035091|GO:0005515|GO:0035091	chr20	17922612	17922661	TACAAACCCATGATTGTCAGGGAGGTGCCAGTTACAGCAGGTGATTCAGC
134	6110731	0.00639605	0.000478466	down	1.76096	-1.76096	-0.816359	ITPK1	3705	Homo sapiens inositol 1,3,4-triphosphate 5/6 kinase (ITPK1), mRNA.	GO:0032957|GO:0007165|GO:0032957	GO:0005622|GO:0005622	GO:0000287|GO:0003824|GO:0005524|GO:0035300|GO:0047325|GO:0000166|GO:0000287|GO:0005524|GO:0016301|GO:0016740|GO:0016787|GO:0016853|GO:0035300|GO:0047325	chr14	92476259	92476308	CTGCCCAGTGAGATGGAGGACGCTAGAGAAAGTGCTGAGTGTCCCGAGAG
135	1410097	0.0464738	0.0323728	down	1.75959	-1.75959	-0.815236	KRT8P9	390601	PREDICTED: Homo sapiens misc_RNA (KRT8P9), miscRNA.				chr15	68939242	68939291	TGTCAAGCTGGCCTTGGGCATCAAAACTGCCACCTACAGGAAGCTGCTGG
136	4540397	0.0250934	0.0102947	down	1.7595	-1.7595	-0.815165	EIF4H	7458	Homo sapiens eukaryotic translation initiation factor 4H (EIF4H), transcript variant 2, mRNA.	GO:0006412|GO:0006446|GO:0044419	GO:0005737|GO:0005829|GO:0016281	GO:0000166|GO:0003723|GO:0003743	chr7	73248697	73248746	TGCAGCTGTCTAGGTCTGCGGCCACATCTTGGGGACACACTGGACTGTTC
137	6860154	0.00572058	0.000332151	down	1.75559	-1.75559	-0.811958	FXYD2	486	Homo sapiens FXYD domain containing ion transport regulator 2 (FXYD2), transcript variant a, mRNA.	GO:0006811|GO:0006813|GO:0006814	GO:0005890|GO:0016020|GO:0016021	GO:0005215|GO:0005216|GO:0005391|GO:0030955|GO:0031402	chr11	117200579	117200628	TGGAGGCAGCCCATTCACCTGGGGAAATGACTGGGTTGTCGATGGACGGT
138	5260537	0.0468468	0.033107	down	1.75544	-1.75544	-0.811831	YEATS2	55689	Homo sapiens YEATS domain containing 2 (YEATS2), mRNA.	GO:0006355|GO:0006355	GO:0005634|GO:0005634		chr3	185012751	185012800	GCAAGTACAGAAGGAATCTATTCTCAGCAGGGCATAGGGCACGCACTGGC
139	6550609	0.00639605	0.000502186	down	1.75528	-1.75528	-0.811702	MYO1A	4640	Homo sapiens myosin IA (MYO1A), mRNA.	GO:0007605|GO:0030030|GO:0030033|GO:0051648	GO:0005737|GO:0005902|GO:0005903|GO:0009925|GO:0016324|GO:0016328|GO:0016459|GO:0030864|GO:0031941	GO:0000166|GO:0003774|GO:0003779|GO:0005516|GO:0005524	chr12	57422486	57422535	AGGGGGCACCATGCAGAGATGGCAGTTGCTTCCTCCTGAACCAGCACTAA
140	2600131	0.0439046	0.0290821	down	1.75523	-1.75523	-0.811658	DIAPH1	1729	Homo sapiens diaphanous homolog 1 (Drosophila) (DIAPH1), mRNA.	GO:0007605|GO:0016043|GO:0030036|GO:0016043|GO:0030036|GO:0016043|GO:0030036	GO:0005737|GO:0005856|GO:0005886|GO:0042995	GO:0003779|GO:0005102|GO:0017048|GO:0003779|GO:0017048|GO:0003779|GO:0017048	chr5	140875116	140875165	TGTGCCCCTCTCAGCTTTCCATCCCCAGCTAGGAAGAAAGAATGGCACTC
141	2370482	0.0477932	0.0340067	down	1.75269	-1.75269	-0.809567	GSN	2934	Homo sapiens gelsolin (amyloidosis, Finnish type) (GSN), transcript variant 2, mRNA.	GO:0016192|GO:0016192|GO:0030041|GO:0051014|GO:0051016	GO:0030027|GO:0005576|GO:0005576|GO:0005737|GO:0005829|GO:0015629|GO:0030027	GO:0003779|GO:0005515|GO:0003779|GO:0003779|GO:0003779|GO:0005509|GO:0005515|GO:0005515|GO:0005515|GO:0005515|GO:0005515|GO:0005515	chr9	123131020	123131069	CTGCCTACCGCACATCCCCACGGCTGAAGGACAAGAAGATGGATGCCCAT
142	6660768	0.0424826	0.0275048	down	1.75122	-1.75122	-0.808364	IRF2BP2	359948	Homo sapiens interferon regulatory factor 2 binding protein 2 (IRF2BP2), transcript variant 1, mRNA.	GO:0006350|GO:0006355	GO:0005634		chr1	234743250	234743299	CACTACCAGGAGGAATAGCAACAGTCCGCCCTCTCCGTCCTCTATGAACC
143	6550632	0.00670182	0.000633664	down	1.74614	-1.74614	-0.804171	ZNF219	51222	Homo sapiens zinc finger protein 219 (ZNF219), mRNA.	GO:0006355	GO:0005622|GO:0005634	GO:0003700|GO:0008270|GO:0046872	chr14	20628299	20628348	GTCACAGTGCCTTAGAAGTGGCAGAGGTGAGGGTCAAAGAACGGGGTCCC
144	2490450	0.0570066	0.0449475	down	1.74514	-1.74514	-0.803341	LOC91561	91561	PREDICTED: Homo sapiens similar to ribosomal protein S2, transcript variant 3 (LOC91561), mRNA.				chr11	17206533	17206673	CCGCAGAGCTCGCGGAGGCAAGGCCGAGGATAAGGAGAATCAGAGATCAT
145	2470367	0.0307574	0.01413	down	1.73922	-1.73922	-0.798437	INPPL1	3636	Homo sapiens inositol polyphosphate phosphatase-like 1 (INPPL1), mRNA.	GO:0006796|GO:0006955|GO:0007155|GO:0008150	GO:0005575|GO:0005737|GO:0005856|GO:0016020	GO:0003779|GO:0004437|GO:0005515|GO:0016787|GO:0017124	chr11	71627622	71627671	TGCTTAGTTCTCACTGTCTCCTGGTCTGTGCTGCCCTGCTCTGGGGATGC
146	3930736	0.0517854	0.0380645	down	1.73757	-1.73757	-0.797074	CHST3	9469	Homo sapiens carbohydrate (chondroitin 6) sulfotransferase 3 (CHST3), mRNA.	GO:0005975|GO:0006790|GO:0030206	GO:0000139|GO:0005794|GO:0016020|GO:0016021	GO:0008146|GO:0008459|GO:0016740|GO:0034482	chr10	73443100	73443149	CCGTTCCACATTGCTCCCAGCCCCATTGCTGTCACTGTCGTCCCAGATGT
147	5820373	0.0523907	0.038922	down	1.73691	-1.73691	-0.796522	ALDH6A1	4329	Homo sapiens aldehyde dehydrogenase 6 family, member A1 (ALDH6A1), nuclear gene encoding mitochondrial protein, mRNA.	GO:0006573|GO:0019859|GO:0055114	GO:0005739	GO:0000062|GO:0004491|GO:0016491|GO:0018478	chr14	74527348	74527397	GAAGATGCTACTCTTTCCTCACCTGCTGTTGTCATGCCTACCATGGGCCG
148	1400474	0.00349642	9.45594e-05	down	1.73454	-1.73454	-0.794551	MYO1D	4642	Homo sapiens myosin ID (MYO1D), mRNA.		GO:0016459	GO:0000166|GO:0003774|GO:0003779|GO:0005516|GO:0005524	chr17	30819937	30819986	AGGAGGGCCTGGGTTTGGGTTCTTTCCTCCCAGCCTTTGGATGGTGCCTT
149	4200577	0.0168086	0.00373835	down	1.7328	-1.7328	-0.793106	GTF2IRD1	9569	Homo sapiens GTF2I repeat domain containing 1 (GTF2IRD1), transcript variant 1, mRNA.	GO:0006350|GO:0006355|GO:0007275	GO:0005634	GO:0003700|GO:0003705|GO:0005515	chr7	73653402	73654635	AACCCGGATTCAGTGGCATCGGCCAACCAGATCTCACTCGTGCAATGGCC
150	5490376	0.00999666	0.00116119	down	1.7327	-1.7327	-0.793023	NCOR2	9612	Homo sapiens nuclear receptor co-repressor 2 (NCOR2), transcript variant 1, mRNA.	GO:0006355	GO:0005634|GO:0005730	GO:0003677|GO:0003714|GO:0005112|GO:0005515|GO:0005515	chr12	124809056	124809105	CTGCTGCTGTGCTTTTGATCTCTGCTTACCGTTCAAGAGGCGTGTGCAGG
151	7610561	0.0226774	0.00847981	down	1.73219	-1.73219	-0.792597	OAT	4942	Homo sapiens ornithine aminotransferase (gyrate atrophy) (OAT), nuclear gene encoding mitochondrial protein, mRNA.	GO:0007601	GO:0005739|GO:0005759	GO:0004587|GO:0005515|GO:0016740|GO:0030170	chr10	126076414	126076463	GGTCCCTGGGAGCCAGCTGGAGACAGGTGGTCCTGTAAAAGCTTTATTCC
152	6520561	0.0250655	0.0100853	down	1.73177	-1.73177	-0.792249	SHRM	57619	Homo sapiens shroom (SHRM), mRNA.				chr4	77919520	77919569	CCTTCCTGATTGATCTTCTGAGAGCTCGAATGCTGCTGGACACGTACCCC
153	3930639	0.0194584	0.00565459	down	1.73103	-1.73103	-0.791633	ACO2	50	Homo sapiens aconitase 2, mitochondrial (ACO2), nuclear gene encoding mitochondrial protein, mRNA.	GO:0006091|GO:0006099|GO:0006101|GO:0008152|GO:0006099|GO:0008152	GO:0005634|GO:0005739|GO:0005759|GO:0005634|GO:0005739	GO:0003994|GO:0003994|GO:0005506|GO:0016829|GO:0046872|GO:0051539|GO:0003994|GO:0051539	chr22	40253345	40253874	CACCAAGAGCTTTGCCAGGATCCACGAGACCAACCTGAAGAAACAGGGCC
154	3930605	0.0145729	0.00245995	down	1.72884	-1.72884	-0.789803	CYR61	3491	Homo sapiens cysteine-rich, angiogenic inducer, 61 (CYR61), mRNA.	GO:0001558|GO:0001558|GO:0001569|GO:0006935|GO:0007155|GO:0008283|GO:0009653	GO:0005576|GO:0005576	GO:0005520|GO:0005520|GO:0008201	chr1	85821467	85821516	GAAACTGCCAAGGGTGCTGGTGCGGATGGACACTAATGCAGCCACGATTG
155	3800017	0.0203341	0.00630011	down	1.72857	-1.72857	-0.789575	MTUS1	57509	Homo sapiens mitochondrial tumor suppressor 1 (MTUS1), nuclear gene encoding mitochondrial protein, transcript variant 1, mRNA.	GO:0045786	GO:0005634|GO:0005739|GO:0005794|GO:0005886		chr8	17546597	17546646	TTCCAGAGCCCCAGAGCCAGCTCATCTTCCAGGTGCTGAAACCACTTTCC
156	6940039	0.0351666	0.0193858	down	1.72391	-1.72391	-0.785687	SORL1	6653	Homo sapiens sortilin-related receptor, L(DLR class) A repeats-containing (SORL1), mRNA.	GO:0006629|GO:0006869|GO:0006898|GO:0008202|GO:0008203	GO:0005887|GO:0016020	GO:0004888|GO:0005319|GO:0005507|GO:0009055|GO:0030169	chr11	120997043	120997092	ATCCCGTAACAGCACTGTGGAATACACCCTTAACAAGTTGGAGCCTGGCG
157	4760754	0.0300559	0.0133552	down	1.72116	-1.72116	-0.783381	LOC100132528	100132528	PREDICTED: Homo sapiens misc_RNA (LOC100132528), miscRNA.							GTGGTGGTCGTGGAGGTGGTTTCAGTGGGAATGACAACTCTGGTAGTGGA
158	4850731	0.022514	0.00837061	down	1.72066	-1.72066	-0.782959	TFPI	7035	Homo sapiens tissue factor pathway inhibitor (lipoprotein-associated coagulation inhibitor) (TFPI), transcript variant 1, mRNA.	GO:0007598	GO:0005576|GO:0005576|GO:0005634|GO:0005737|GO:0005886	GO:0004867	chr2	188332602	188332651	CGGTCCCTCATGGTGTCTCACTCCAGCAGACAGAGGATTGTGTCGTGCCA
159	7610162	0.0406441	0.0254601	down	1.71981	-1.71981	-0.782247	PPFIA1	8500	Homo sapiens protein tyrosine phosphatase, receptor type, f polypeptide (PTPRF), interacting protein (liprin), alpha 1 (PPFIA1), transcript variant 1, mRNA.	GO:0007160|GO:0007165	GO:0005737	GO:0004871|GO:0005515	chr11	69898815	69900302	CTGCTGTTACAGATCCCGACGCAGAACACACAGGCTCGTGCTGTCTTGGA
160	4290097	0.0391054	0.0237306	down	1.71855	-1.71855	-0.781189	CD99	4267	Homo sapiens CD99 molecule (CD99), transcript variant 1, mRNA.	GO:0007155	GO:0005737|GO:0005886|GO:0005887|GO:0005887	GO:0005515	chrY	2609031	2609080	TTTACATCCAAAGGGGGATAGGCACTTGGACCCCCATTCTCCAAGGCCCG
161	360424	0.0421243	0.0270028	down	1.717	-1.717	-0.779886	SDHA	6389	Homo sapiens succinate dehydrogenase complex, subunit A, flavoprotein (Fp) (SDHA), nuclear gene encoding mitochondrial protein, mRNA.	GO:0006099|GO:0006810|GO:0022900	GO:0005739|GO:0005739|GO:0005743|GO:0005743|GO:0005749|GO:0016020	GO:0000104|GO:0008177|GO:0009055|GO:0050660	chr5	289627	289676	GCCAACCGCCTCGGGGCAAACTCGCTCTTGGACCTGGTTGTCTTTGGTCG
162	6100609	0.00526508	0.000270004	down	1.71658	-1.71658	-0.779537	UAP1L1	91373	Homo sapiens UDP-N-acteylglucosamine pyrophosphorylase 1-like 1 (UAP1L1), mRNA.	GO:0008152|GO:0008152		GO:0016779|GO:0016740|GO:0016779	chr9	139098360	139098409	GCAAACCATGCTGTGCCTTAGGGCCCTTCTCATAGCTGTTCCTCATGGCC
163	430204	0.0124683	0.00182067	down	1.71412	-1.71412	-0.777466	MYCN	4613	Homo sapiens v-myc myelocytomatosis viral related oncogene, neuroblastoma derived (avian) (MYCN), mRNA.	GO:0006357|GO:0008284|GO:0030324|GO:0048754	GO:0000785|GO:0005634	GO:0003700|GO:0005515|GO:0005515	chr2	16004090	16004139	CCGCCTTTTGTATACATCCTGGGTAATGAGAGGTGGCTTTTGCGGCCAGT
164	5900110	0.0434733	0.0284249	down	1.71373	-1.71373	-0.777143	RPS9	6203	Homo sapiens ribosomal protein S9 (RPS9), mRNA.	GO:0006412|GO:0006414	GO:0005622|GO:0005840|GO:0015935|GO:0005622|GO:0005622|GO:0005829|GO:0005840|GO:0022627	GO:0003735|GO:0019843|GO:0019843|GO:0003735|GO:0005515|GO:0005515|GO:0005515|GO:0019843	chr19	54705393	54705442	GTCAAATTTACCCTGGCCAAGATCCGCAAGGCCGCCCGGGAACTGCTGAC
165	6510196	0.00639605	0.000484208	down	1.71344	-1.71344	-0.7769	TRIM24	8805	Homo sapiens tripartite motif-containing 24 (TRIM24), transcript variant 1, mRNA.	GO:0006350|GO:0006355|GO:0006366	GO:0005622|GO:0005634|GO:0005737	GO:0003677|GO:0003713|GO:0008270|GO:0016922|GO:0046872	chr7	137920180	137920229	GTACAGCCCCGGAAGAAACGCCTCAAAAGCATTGAAGAACGCCAGTTGCT
166	3120133	0.026622	0.0114133	down	1.71249	-1.71249	-0.776096	SNRNP70	6625	Homo sapiens small nuclear ribonucleoprotein 70kDa (U1) (SNRNP70), mRNA.				chr19	49611406	49611455	TGACGGTCCAGAGGAAAAGGGCCGGGATCGTGACCGGGAGCGACGGCGGA
167	60128	0.0545777	0.0418662	down	1.71062	-1.71062	-0.774522	PTDSS1	9791	Homo sapiens phosphatidylserine synthase 1 (PTDSS1), mRNA.	GO:0006659|GO:0006659|GO:0008654	GO:0016020|GO:0016021	GO:0016740	chr8	97346157	97346206	GGCGAGTATACACCAATCAGGAGAGGGTAGCTGCCTGCATAGGAGCCTCG
168	70520	0.0364962	0.0209292	down	1.70879	-1.70879	-0.772979	FGFR4	2264	Homo sapiens fibroblast growth factor receptor 4 (FGFR4), transcript variant 3, mRNA.	GO:0001759|GO:0006468|GO:0008543|GO:0030324	GO:0005886|GO:0005886|GO:0005887	GO:0000166|GO:0004872|GO:0005007|GO:0005524|GO:0016740	chr5	176457497	176457546	CGCTTAGTCCCCATCCCGGGTTTGGCTGAGCCTGGCTGGAGAGCTGCTAT
169	2710286	0.00526508	0.000269841	down	1.70842	-1.70842	-0.772665	LRP1	4035	Homo sapiens low density lipoprotein-related protein 1 (alpha-2-macroglobulin receptor) (LRP1), mRNA.	GO:0030178|GO:0043277|GO:0006629|GO:0006897|GO:0007275|GO:0008283|GO:0030178|GO:0043277	GO:0005624|GO:0016020|GO:0005624|GO:0005634|GO:0005737|GO:0005886|GO:0005887|GO:0005905	GO:0005509|GO:0005515|GO:0005509|GO:0005509|GO:0004872|GO:0005319|GO:0005509|GO:0008034	chr12	55892995	55893044	GGGCTAATTCTGGGAAGGGAGAGTTCTTTGCTGCCCCTGTCTGGAAGACG
170	3400121	0.0450639	0.0310055	down	1.70534	-1.70534	-0.770064	ANO9	338440	Homo sapiens anoctamin 9 (ANO9), mRNA.				chr11	420785	420834	TTGTGCATCAAGCTCATCGCCGCCTGGTTCGTGCCCGACATCCCTCAGTC
171	2760427	0.0356625	0.0201173	down	1.70087	-1.70087	-0.766275	PYGL	5836	Homo sapiens phosphorylase, glycogen, liver (PYGL), mRNA.	GO:0005975|GO:0005975|GO:0005977|GO:0005977|GO:0042593	GO:0005625|GO:0005634|GO:0005730|GO:0005737|GO:0005886	GO:0004645|GO:0000166|GO:0002060|GO:0005524|GO:0005536|GO:0008144|GO:0008144|GO:0008184|GO:0008184|GO:0008184|GO:0016208|GO:0016208|GO:0016757|GO:0030170|GO:0032052|GO:0042803	chr14	50441973	50442022	ATCCAAAGGCCTGGAACACAATGGTACTCAAAAACATAGCTGCCTCGGGG
172	4180411	0.00200583	1.30308e-05	down	1.69755	-1.69755	-0.763454	VIL1	7429	Homo sapiens villin 1 (VIL1), mRNA.	GO:0006461|GO:0007010|GO:0051014|GO:0051016	GO:0005634|GO:0005737|GO:0005856	GO:0003779|GO:0005509|GO:0005515|GO:0003779	chr2	219013801	219022210	CCGAGGGTGTGGACCCCAGCAGGAAGGAGGAACACCTGTCCATTGAAGAT
173	1240176	0.0166007	0.00344075	down	1.69735	-1.69735	-0.763285	PPP1R13L	10848	Homo sapiens protein phosphatase 1, regulatory (inhibitor) subunit 13 like (PPP1R13L), mRNA.	GO:0006350|GO:0006355|GO:0006915	GO:0005634|GO:0005737	GO:0003714|GO:0008134	chr19	50574965	50575014	CAGATCCCGTCCAAAGTGCCTCCCATGCCTACCACCATCATCACATCCCC
174	4180204	0.0159781	0.00297029	down	1.69634	-1.69634	-0.762425	NCOR2	9612	Homo sapiens nuclear receptor co-repressor 2 (NCOR2), transcript variant 2, mRNA.	GO:0006355	GO:0005634|GO:0005730	GO:0003677|GO:0003714|GO:0005112|GO:0005515|GO:0005515	chr12	124809270	124809319	CGTTGCCGCAGCGGTGGGAAGGAAAGGCAGATGTAAATGATGTGTTGGTT
175	6580484	0.0310905	0.014568	down	1.69301	-1.69301	-0.759594	MOV10	4343	Homo sapiens Mov10, Moloney leukemia virus 10, homolog (mouse) (MOV10), mRNA.	GO:0007275|GO:0008150	GO:0005575	GO:0000166|GO:0003674|GO:0004386|GO:0005515|GO:0005524|GO:0016787	chr1	113044645	113044694	AGCTCTGAAGACACAGCACCCAGCCTTCTCGCACCAGCCAAGCCTTAACT
176	6330725	0.0162006	0.00318474	down	1.68707	-1.68707	-0.754521	BCL3	602	Homo sapiens B-cell CLL/lymphoma 3 (BCL3), mRNA.	GO:0000060|GO:0002268|GO:0002315|GO:0002455|GO:0002467|GO:0006355|GO:0006974|GO:0007249|GO:0009615|GO:0010225|GO:0016481|GO:0019730|GO:0030198|GO:0032729|GO:0042088|GO:0042345|GO:0042536|GO:0042742|GO:0042771|GO:0042832|GO:0043066|GO:0045064|GO:0045082|GO:0045415|GO:0045727|GO:0045941|GO:0045944|GO:0048536|GO:0051101|GO:0051457	GO:0005634|GO:0005634|GO:0005634|GO:0005737|GO:0032996|GO:0033257	GO:0008134|GO:0008134|GO:0008134|GO:0008134|GO:0008134|GO:0030528|GO:0030674	chr19	49954947	49954996	CTGTCCGGAATGCCACCCACATCTTCCATTTCCATGTCCCCTCCCAGAGC
177	6400022	0.0523907	0.0390613	down	1.68554	-1.68554	-0.753211	CAPN12	147968	Homo sapiens calpain 12 (CAPN12), mRNA.	GO:0006508	GO:0005622	GO:0004198|GO:0005509|GO:0008233	chr19	43913136	43913185	ACCACTCTGGCCTGCGTACTCCTCACTCAGAAACAAGAACAGCGACAGCC
178	3710253	0.0537691	0.0409013	down	1.68146	-1.68146	-0.749716	CAPN12	147968	Homo sapiens calpain 12 (CAPN12), mRNA.	GO:0006508	GO:0005622	GO:0004198|GO:0005509|GO:0008233	chr19	43913036	43913085	GCTAGCTCTGCCCTGGCTCTCCTAGAAGGTGGAGGACAGACACAGGAGAA
179	4120215	0.0124683	0.00190798	down	1.6814	-1.6814	-0.749666	WASF2	10163	Homo sapiens WAS protein family, member 2 (WASF2), mRNA.	GO:0007188|GO:0030036	GO:0005622|GO:0005737|GO:0015629|GO:0030027	GO:0003779	chr1	27732519	27732568	GGTTTGGGCCTAATGGCTTTGACTAAATTACCCCCATCCTCCTTGCCCGG
180	7510414	0.0587351	0.0475654	down	1.68007	-1.68007	-0.748519	IGFBP4	3487	Homo sapiens insulin-like growth factor binding protein 4 (IGFBP4), mRNA.	GO:0001501|GO:0001558|GO:0006259|GO:0007165|GO:0008283	GO:0005576|GO:0005615	GO:0005520	chr17	35867284	35867333	ACCGGGATGAACCTATCCTTCCAGTGGCTCGCTCCCTGTAGCTCTGCCTC
181	1710719	0.0358556	0.0203029	down	1.67981	-1.67981	-0.748297	RGN	9104	Homo sapiens regucalcin (senescence marker protein-30) (RGN), transcript variant 2, mRNA.	GO:0006874|GO:0032781|GO:0050848	GO:0005634|GO:0005737	GO:0005509|GO:0030234	chrX	46825526	46825575	CTGCCGGTGTGGTGAGTCTCCAGTATGGGAGGAAGTGTCCAACTCTCTGC
182	4880370	0.00349642	8.70831e-05	down	1.6794	-1.6794	-0.747945	JUP	3728	Homo sapiens junction plakoglobin (JUP), transcript variant 1, mRNA.	GO:0007155	GO:0005624|GO:0005625|GO:0005737|GO:0005829|GO:0005856|GO:0005913|GO:0016020|GO:0030018|GO:0030057	GO:0005198|GO:0008092	chr17	37164658	37164707	GATGCCAGCTTCTCTCTCCAGGGTGCTTAGTTGGCTTTGCCCACCCCTCA
183	4150615	0.0164175	0.00333262	down	1.67751	-1.67751	-0.746319	LOC100132673	100132673	PREDICTED: Homo sapiens misc_RNA (LOC100132673), miscRNA.							GCATCGTCTCAGCCCGTGCCCAAGAAGCTGCTCATGATGGCTGGTATTGA
184	4260736	0.016807	0.00355534	down	1.67624	-1.67624	-0.745227	BAT3	7917	Homo sapiens HLA-B associated transcript 3 (BAT3), transcript variant 2, mRNA.	GO:0006464|GO:0006464|GO:0006464|GO:0006464|GO:0006464|GO:0006464|GO:0006464|GO:0006464	GO:0005634	GO:0005515|GO:0005515|GO:0005515|GO:0005515|GO:0005515|GO:0005515|GO:0005515|GO:0005515|GO:0005515|GO:0005515|GO:0005515|GO:0005515|GO:0005515	chr6	31714919	31714968	TACAAAAACGACTGCAGGAAGACCCCAACTACAGTCCCCAGCGCTTCCCC
185	730195	0.0280517	0.0121677	down	1.67487	-1.67487	-0.744047	LOC407835	407835	Homo sapiens mitogen-activated protein kinase kinase 2 pseudogene (LOC407835), non-coding RNA.	GO:0006468		GO:0004672|GO:0005524	chr7	128554779	128554828	TGTGAAAGAGCCGCCTCCTAAGCTGCCCAACGGTGTGTTCACCCCCGACT
186	5080682	0.0194584	0.00554553	down	1.67477	-1.67477	-0.743966	CTDSP1	58190	Homo sapiens CTD (carboxy-terminal domain, RNA polymerase II, polypeptide A) small phosphatase 1 (CTDSP1), transcript variant 1, mRNA.	GO:0008150	GO:0005634	GO:0003674|GO:0004721|GO:0016787	chr2	218978717	218978766	CGGTTAAGGGGACCCACATACCAGTGCCAAGGGGGATGTCAAGTGGTGAT
187	5820672	0.0351666	0.0196649	down	1.67424	-1.67424	-0.743504	HIC2	23119	Homo sapiens hypermethylated in cancer 2 (HIC2), mRNA.	GO:0006350|GO:0045892	GO:0005622|GO:0005634	GO:0003677|GO:0008022|GO:0008270|GO:0046872	chr22	20135532	20135581	CTCCTGTACTGGCCACCGCCGCTGTCACTTGTCACATTGAGTTCATGTCC
188	4060576	0.0389952	0.0234971	down	1.67348	-1.67348	-0.742848	SLC35D2	11046	Homo sapiens solute carrier family 35, member D2 (SLC35D2), mRNA.	GO:0008150|GO:0008643	GO:0000139|GO:0005575|GO:0005794|GO:0016020|GO:0016021	GO:0005338|GO:0005351	chr9	98123042	98123091	AGCCCCAGCTGCTCTTCTAGGGACCTATGGGGCCTTCGTGGCATCTCTGT
189	3520753	0.040556	0.0250442	down	1.67242	-1.67242	-0.741939	ACAA1	30	Homo sapiens acetyl-Coenzyme A acyltransferase 1 (peroxisomal 3-oxoacyl-Coenzyme A thiolase) (ACAA1), nuclear gene encoding mitochondrial protein, mRNA.	GO:0006091|GO:0006629|GO:0006631|GO:0008152	GO:0005737|GO:0005777|GO:0043231	GO:0003988|GO:0008415|GO:0016740	chr3	38139593	38142084	AATGAGCTGAAGCGCCGTGGGAAGAGGGCATACGGAGTGGTGTCCATGTG
190	1690259	0.022514	0.00789034	down	1.67184	-1.67184	-0.741438	PAPSS2	9060	Homo sapiens 3'-phosphoadenosine 5'-phosphosulfate synthase 2 (PAPSS2), transcript variant 1, mRNA.	GO:0000103|GO:0001501		GO:0000166|GO:0004020|GO:0004781|GO:0005515|GO:0005524|GO:0016779	chr10	89494838	89494887	TGCCCTGTCTACACCAGACAACACAGGAGCTGGGTCAGATTCCCCTCAGC
191	4610390	0.00572058	0.000377359	down	1.67139	-1.67139	-0.741049	ACTB	60	Homo sapiens actin, beta (ACTB), mRNA.	GO:0006928|GO:0006928|GO:0007605	GO:0005625|GO:0005829|GO:0005625|GO:0005737|GO:0005829|GO:0005856|GO:0035267	GO:0005515|GO:0000166|GO:0005200|GO:0005515|GO:0005524|GO:0050998	chr7	5533539	5533588	TAAGGAGAATGGCCCAGTCCTCTCCCAAGTCCACACAGGGGAGGTGATAG
192	3130301	0.0168086	0.00391739	down	1.67136	-1.67136	-0.741022	PIM1	5292	Homo sapiens pim-1 oncogene (PIM1), mRNA.	GO:0006468|GO:0006468|GO:0007275|GO:0008283|GO:0043066	GO:0005634|GO:0005737|GO:0005886	GO:0000166|GO:0004674|GO:0004674|GO:0005515|GO:0005515|GO:0005524|GO:0005524|GO:0016740|GO:0030145|GO:0030145|GO:0046872	chr6	37250764	37250813	GGTTCCCTTCCTATTCCAAGCTTCCATAGCTGCTGCCCTAGTTTTCTTTC
193	7550450	0.0108747	0.00144118	down	1.66835	-1.66835	-0.738419	SLC22A23	63027	Homo sapiens solute carrier family 22, member 23 (SLC22A23), transcript variant 1, mRNA.	GO:0006811	GO:0016020|GO:0016021	GO:0005215	chr6	3269528	3269577	ACTACTTTGAACGCCTCTGTAAGCTGTGTCTTCACTCGCCCCGAGGTGGG
194	4070241	0.0567684	0.0443958	down	1.6671	-1.6671	-0.737338	GYG2	8908	Homo sapiens glycogenin 2 (GYG2), transcript variant 2, mRNA.	GO:0005978	GO:0005625|GO:0005737|GO:0005739|GO:0005829|GO:0005829|GO:0005829|GO:0005886|GO:0031965	GO:0008466|GO:0008466|GO:0016757	chrX	2799166	2799215	CTTTTTCCGTGTGGGTGGTTAATAATCGTCAGTCTCGGAGGGCGAGGCTC
195	2360414	0.0311581	0.0147801	down	1.66495	-1.66495	-0.73548	PI4KAP1	728233	Homo sapiens phosphatidylinositol 4-kinase, catalytic, alpha pseudogene 1 (PI4KAP1), non-coding RNA.	GO:0046854|GO:0048015		GO:0004428	chr22	20390292	20390441	GAGTGCTGCAAAAGCCCCATATCTGGCCAAGTTCAAGGTGAAGCGATGTG
196	7550192	0.0572516	0.045263	down	1.66493	-1.66493	-0.735457	SLC16A10	117247	Homo sapiens solute carrier family 16, member 10 (aromatic amino acid transporter) (SLC16A10), mRNA.	GO:0006810|GO:0015801|GO:0006810	GO:0005886|GO:0016021|GO:0016323|GO:0016021	GO:0005215|GO:0005215	chr6	111650814	111650863	CCCTTTGCGTTTGCAGTGCGTTTTACTCAAGTAGCCAGAAACACCCCACG
197	130241	0.00521195	0.000245006	down	1.66161	-1.66161	-0.73258	SMARCB1	6598	Homo sapiens SWI/SNF related, matrix associated, actin dependent regulator of chromatin, subfamily b, member 1 (SMARCB1), transcript variant 2, mRNA.	GO:0001835|GO:0006338|GO:0006350|GO:0006357|GO:0008285|GO:0015074|GO:0030154|GO:0044419|GO:0045090|GO:0045786	GO:0000228|GO:0001741|GO:0005634|GO:0005654|GO:0016514	GO:0005515	chr22	22497592	22505797	TACGCCTTCAGCGAGAACCCTCTGCCCACAGTGGAGATTGCCATCCGGAA
198	7150292	0.0145729	0.00243165	down	1.66135	-1.66135	-0.732358	TRNP1	388610	Homo sapiens TMF1-regulated nuclear protein 1 (TRNP1), mRNA.				chr1	27199449	27199498	CGTGGGAGTGTGCTTGTGGCCCCTCAGAAAGATAGTCTGCTGGCTCCTAG
199	3120600	0.0343792	0.0179764	down	1.66089	-1.66089	-0.731954	ADCY6	112	Homo sapiens adenylate cyclase 6 (ADCY6), transcript variant 2, mRNA.	GO:0006171|GO:0007242	GO:0016020|GO:0016021	GO:0000287|GO:0004016	chr12	49160214	49160263	GATCAGAGTGGGAAGACCTCAGCCTTGGGTGGCTTGTCTCTGCTTCTTGC
200	5220767	0.00779828	0.000799824	down	1.66065	-1.66065	-0.731751	FLNB	2317	Homo sapiens filamin B, beta (actin binding protein 278) (FLNB), mRNA.	GO:0007016|GO:0007165|GO:0007275|GO:0007519|GO:0030036|GO:0030154	GO:0001725|GO:0005634|GO:0005737|GO:0005737|GO:0005925|GO:0015629|GO:0016021	GO:0003779|GO:0005515|GO:0005515|GO:0003779	chr3	58132673	58132722	GAGGTGTAGGGAATTTTGCCTGCCTTCCTGCAGACCTGAGCTGGCTTTGG
201	1980762	0.0450639	0.0307836	down	1.65973	-1.65973	-0.730952	SAT2	112483	Homo sapiens spermidine/spermine N1-acetyltransferase family member 2 (SAT2), mRNA.	GO:0008152|GO:0008152		GO:0004145|GO:0008415|GO:0016740|GO:0008080	chr17	7470480	7470529	GCTTTCAAGGAGAGGCAACGAGAAAGTTGGCAGGAAAGTGACGCCATCCC
202	2630433	0.0351666	0.0196873	down	1.65876	-1.65876	-0.730104	CDT1	81620	Homo sapiens chromatin licensing and DNA replication factor 1 (CDT1), mRNA.	GO:0000076|GO:0006260|GO:0007049|GO:0007090|GO:0030174	GO:0005634|GO:0005654|GO:0005654|GO:0005654|GO:0005654|GO:0005654|GO:0005657	GO:0003677|GO:0005515	chr16	87403077	87403126	GAGCCTCCAGAAGGGACTGGCCTCTGCCCACACCTTGACTTCAGTATTTC
203	6510192	0.00670182	0.000564354	down	1.65784	-1.65784	-0.729308	GBF1	8729	Homo sapiens golgi-specific brefeldin A resistant guanine nucleotide exchange factor 1 (GBF1), mRNA.	GO:0006890|GO:0006890|GO:0016044|GO:0032012|GO:0048205	GO:0000139|GO:0005622|GO:0005794	GO:0005086|GO:0005086|GO:0005515	chr10	104122321	104122370	GGCCAAGTCAGAGCTGCTGTTGCTGCCACTTGGATGGGGACCTGAAAAAG
204	4050156	0.0194366	0.00548106	down	1.65539	-1.65539	-0.727168	ERBB2	2064	Homo sapiens v-erb-b2 erythroblastic leukemia viral oncogene homolog 2, neuro/glioblastoma derived oncogene homolog (avian) (ERBB2), transcript variant 1, mRNA.	GO:0006468|GO:0007422|GO:0007507|GO:0007528|GO:0008045|GO:0033088|GO:0042552|GO:0007169|GO:0007422|GO:0007507|GO:0007528|GO:0008045|GO:0008283|GO:0014065|GO:0030879|GO:0033088|GO:0042060|GO:0042552|GO:0043406|GO:0045765|GO:0045785|GO:0046777|GO:0048015|GO:0050679	GO:0005737|GO:0016324|GO:0005737|GO:0005886|GO:0016021|GO:0016323|GO:0016324|GO:0043235|GO:0043235	GO:0004713|GO:0005524|GO:0000166|GO:0004716|GO:0004888|GO:0005006|GO:0005509|GO:0005524|GO:0016740|GO:0019838|GO:0042802|GO:0043125|GO:0046982|GO:0046982	chr17	35138207	35138256	GAGACTGTCCCTGAAACCTAGTACTGCCCCCCATGAGGAAGGAACAGCAA
205	270044	0.0168699	0.00425353	down	1.65516	-1.65516	-0.726969	SPATS2	65244	Homo sapiens spermatogenesis associated, serine-rich 2 (SPATS2), mRNA.		GO:0005737		chr12	48206711	48206760	GAGAGGCAATCAGGGGGTTGTATACTGCACTGGATTCGCCAGAGAAGGGA
206	3930022	0.0448241	0.0299785	down	1.65304	-1.65304	-0.725124	LOC644739	644739	PREDICTED: Homo sapiens similar to Wiskott-Aldrich syndrome protein family member 4 (WASP-family protein member 4), transcript variant 2 (LOC644739), mRNA.				chrX	47551964	47552013	GTGGCTTTGCCTTGGTTGTGAGATGGGTACATTCTAAAGGAGCAGCCCGG
207	1510193	0.0544327	0.0416387	down	1.65261	-1.65261	-0.724744	WTAP	9589	Homo sapiens Wilms tumor 1 associated protein (WTAP), transcript variant 3, mRNA.	GO:0006397|GO:0007049|GO:0008380	GO:0005634|GO:0005654|GO:0031965		chr6	160089342	160089391	CTGGAACAAGCCCAAAATGAACTGAGTGCCTGGAAGTTTACGCCTGATAG
208	1190670	0.0317813	0.0155668	down	1.65199	-1.65199	-0.724209	SPAG4	6676	Homo sapiens sperm associated antigen 4 (SPAG4), mRNA.	GO:0007283	GO:0005737|GO:0005856|GO:0005929|GO:0016020|GO:0016021|GO:0019861	GO:0005198	chr20	33670934	33670983	ATTGCTGGGCTTTTGAAGGCGACCAAGGCCAGGTGGTGATCCAACTGCCG
209	4040114	0.0164175	0.00332851	down	1.6509	-1.6509	-0.723251	TEF	7008	Homo sapiens thyrotrophic embryonic factor (TEF), transcript variant 1, mRNA.	GO:0006355|GO:0045944|GO:0045944|GO:0006350|GO:0006357|GO:0048511	GO:0005634|GO:0005634	GO:0003690|GO:0003700|GO:0016563|GO:0043565|GO:0046983|GO:0003690|GO:0005515|GO:0016563|GO:0003700|GO:0003702|GO:0043565|GO:0046983	chr22	40125012	40125061	GATGTGATAGAGTGTGTGGGGCTCTGTGTCCTTCCCTGGGAGCTGGCATT
210	3120309	0.00572058	0.000343506	down	1.64868	-1.64868	-0.721311	APEX1	328	Homo sapiens APEX nuclease (multifunctional DNA repair enzyme) 1 (APEX1), transcript variant 1, mRNA.	GO:0006284|GO:0006366|GO:0051101	GO:0005622|GO:0005634|GO:0005654|GO:0005654|GO:0005654|GO:0005737|GO:0005783|GO:0005813|GO:0005840|GO:0048471	GO:0000287|GO:0003677|GO:0003713|GO:0003714|GO:0003906|GO:0004520|GO:0004523|GO:0004528|GO:0004844|GO:0005515|GO:0005515|GO:0008408|GO:0016491|GO:0016829	chr14	19995147	19995196	GGCTTCCCGAAAGCCCCTTGTGCTGTGTGGAGACCTCAATGTGGCACATG
211	5420687	0.0198831	0.00611591	down	1.64767	-1.64767	-0.720425	DACT2	168002	Homo sapiens dapper, antagonist of beta-catenin, homolog 2 (Xenopus laevis) (DACT2), mRNA.							CCCGGCATGCACCTTGTTTCCATGTTGTCATCCTCCCATGGCTTCCCCTG
212	5390451	0.0565441	0.0439788	down	1.64542	-1.64542	-0.718457	DKK3	27122	Homo sapiens dickkopf homolog 3 (Xenopus laevis) (DKK3), transcript variant 2, mRNA.	GO:0007275|GO:0009653|GO:0030178	GO:0005576|GO:0005615		chr11	11985210	11985259	CTCCACAAATGATGTTTTCAGGTGTCATGGACTGTTGCCACCATGTATTC
213	2490577	0.0348908	0.0184146	down	1.64261	-1.64261	-0.715991	PLEKHA4	57664	Homo sapiens pleckstrin homology domain containing, family A (phosphoinositide binding specific) member 4 (PLEKHA4), mRNA.	GO:0008150	GO:0005575|GO:0005737|GO:0016020	GO:0005545|GO:0008289	chr19	54032321	54032370	AATCCAGCTTGTAATCCGCCCAAAAGCGGCAGCCAATCGGAGCGCGAGGA
214	6450139	0.0168086	0.00413738	down	1.64093	-1.64093	-0.714511	FTHL3	2498	Homo sapiens ferritin, heavy polypeptide-like 3 (FTHL3), non-coding RNA.				chr2	27615730	27615779	ACAAGTGAAGGCCATCAAAGAATTGGGTGACCACGTGACCAACATGCACG
215	6330088	0.0326193	0.0161702	down	1.64053	-1.64053	-0.714164	USF2	7392	Homo sapiens upstream transcription factor 2, c-fos interacting (USF2), transcript variant 2, mRNA.	GO:0045449|GO:0000432|GO:0000432|GO:0006355|GO:0010552|GO:0019086|GO:0055088	GO:0005634|GO:0005634	GO:0030528|GO:0003700|GO:0003700|GO:0003702|GO:0003705|GO:0042803|GO:0043425|GO:0043565|GO:0046982	chr19	35769852	35769901	AAAGGAGGGATCCTGTCCAAGGCCTGCGATTACATCCGGGAGTTGCGCCA
216	730014	0.0387862	0.0232883	down	1.64021	-1.64021	-0.713877	LOC653717	653717	PREDICTED: Homo sapiens similar to hect domain and RLD 2, transcript variant 1 (LOC653717), mRNA.							TGTTGGCAAAGTCATCAAGCTGGACAGAGATGGATTGCATGATCTCAATG
217	4230328	0.0108747	0.00142025	down	1.63999	-1.63999	-0.713684	CALD1	800	Homo sapiens caldesmon 1 (CALD1), transcript variant 3, mRNA.	GO:0006928|GO:0006936	GO:0005856	GO:0003779|GO:0005516|GO:0005523|GO:0017022	chr7	134300622	134300671	GCAAGCGGAACCTCTGGGAAAAGCAATCTGTGGATAAGGTCACTTCCCCC
218	4200692	0.0162006	0.00316951	down	1.63988	-1.63988	-0.713587	NEU1	4758	Homo sapiens sialidase 1 (lysosomal sialidase) (NEU1), mRNA.	GO:0008152	GO:0005765|GO:0005886|GO:0031410|GO:0043202	GO:0004308|GO:0005515|GO:0016798	chr6	31935266	31935315	CTTTAGGACTGAAAGCTAGGCGTCCTCTCCCACAAAAAAGTCCTGCCCTC
219	6370703	0.0523907	0.0389565	down	1.63956	-1.63956	-0.713305	UGT1A6	54578	Homo sapiens UDP glucuronosyltransferase 1 family, polypeptide A6 (UGT1A6), transcript variant 1, mRNA.	GO:0008152|GO:0006805|GO:0008152	GO:0005783|GO:0005789|GO:0005792|GO:0016020|GO:0016021	GO:0016758|GO:0015020	chr2	234267183	234267232	GGCCGGTCATGCCCAACATGGTCTTCATTGGAGGTATCAACTGTAAGAAG
220	4850138	0.0181621	0.00474777	down	1.63914	-1.63914	-0.71294	POTEF	728378	Homo sapiens POTE ankyrin domain family, member F (POTEF), mRNA.				chr2	130547903	130547952	GTCCTCTCCCTAGTTCACACAGGGGAGGTGATAGCATTGCTTTTGTGCAA
221	2630546	0.00670182	0.000624678	down	1.63819	-1.63819	-0.712103	FOXO3	2309	Homo sapiens forkhead box O3 (FOXO3), transcript variant 2, mRNA.	GO:0006350|GO:0006355|GO:0006915|GO:0045648|GO:0045944	GO:0005634|GO:0005634|GO:0005737|GO:0005737	GO:0003700|GO:0005515|GO:0016563|GO:0019901|GO:0043565	chr6	109003182	109003231	CGCTCTTGGGATCTGCTGTTCTCTCCAGGGCTCCAGAACCTGATACCTGT
222	460164	0.0194584	0.00563336	down	1.63771	-1.63771	-0.71168	FTHL11	2503	Homo sapiens ferritin, heavy polypeptide-like 11 (FTHL11) on chromosome 8.				chr8	82596496	82596545	TGGGAGCGCCCGAATCTGGCTCGGCAGAATATCTCTTCGACAAGCACACC
223	5080279	0.0145729	0.00241596	down	1.63719	-1.63719	-0.711221	OSTbeta	123264	Homo sapiens organic solute transporter beta (OSTbeta), mRNA.				chr15	63130924	63130973	CCATCCTTGCCCTGGCAGCTGTGGTGGTCATTATAAGCATGGTCCTCCTG
224	2450201	0.0342953	0.0176303	down	1.637	-1.637	-0.711054	ABCC4	10257	Homo sapiens ATP-binding cassette, sub-family C (CFTR/MRP), member 4 (ABCC4), mRNA.	GO:0006811|GO:0008150	GO:0005575|GO:0005624|GO:0005886|GO:0016021|GO:0031088	GO:0000166|GO:0005254|GO:0005524|GO:0016404|GO:0016887|GO:0042626|GO:0005524	chr13	94470560	94470609	GGTTTGAAGTGGAGTCTCATGACCTCTCAGAATAAGGTGTCACCTCCCTG
225	2260131	0.0106281	0.00135193	down	1.63432	-1.63432	-0.708692	PLCG1	5335	Homo sapiens phospholipase C, gamma 1 (PLCG1), transcript variant 2, mRNA.	GO:0007242|GO:0016042|GO:0044419	GO:0005575|GO:0005737|GO:0005829|GO:0005829|GO:0005886	GO:0004435|GO:0005057|GO:0005509|GO:0005515|GO:0005515|GO:0016787	chr20	39237557	39237606	GATCCAGGGATGGAGATGGGAAGGTTAGAAAGGCAGCCCTCACCTCTGAG
226	4230615	0.0570066	0.0449396	down	1.63386	-1.63386	-0.708283	SLC26A6	65010	Homo sapiens solute carrier family 26, member 6 (SLC26A6), transcript variant 3, mRNA.	GO:0006810|GO:0007413|GO:0008272|GO:0006810|GO:0008272|GO:0006810|GO:0008272	GO:0016020|GO:0016021|GO:0016020|GO:0016021|GO:0016020|GO:0016021	GO:0005215|GO:0008271|GO:0005215|GO:0008271|GO:0005215|GO:0008271	chr3	48664414	48664463	GAAGATGCAACAGCCAATGGTCAAGAAGACTCCAAGGCCCCAGATGGGTC
227	4880692	0.057361	0.0457949	down	1.63342	-1.63342	-0.707897	HAVCR1	26762	Homo sapiens hepatitis A virus cellular receptor 1 (HAVCR1), transcript variant 2, mRNA.	GO:0044419	GO:0016020|GO:0016021	GO:0004872	chr5	156476061	156476110	CGACACTGCAGGGAGCAATAAGGAGAGAACCCACCAGCTCACCATTGTAC
228	5690687	0.0511643	0.0373893	down	1.63334	-1.63334	-0.707825	CTGF	1490	Homo sapiens connective tissue growth factor (CTGF), mRNA.	GO:0001502|GO:0001503|GO:0001525|GO:0001558|GO:0006260|GO:0007155|GO:0007160|GO:0007229|GO:0008543|GO:0008544|GO:0009611|GO:0016477|GO:0030154	GO:0005576|GO:0005578|GO:0005886	GO:0005178|GO:0005515|GO:0005520|GO:0008201	chr6	132311203	132311252	CAGTGTCCTTGGCAGGCTGATTTCTAGGTAGGAAATGTGGTAGCTCACGC
229	4590576	0.0191157	0.00510568	down	1.63228	-1.63228	-0.706887	LOC286444	286444	PREDICTED: Homo sapiens misc_RNA (LOC286444), miscRNA.							TCCCCGTGCGCAGAGGCTACTGGAGGAACAAGATCGGCAAGCCCCACACC
230	6560328	0.0184584	0.00489067	down	1.6292	-1.6292	-0.704167	C6orf85	63027	Homo sapiens chromosome 6 open reading frame 85 (C6orf85), mRNA.				chr6	3214941	3214990	GTCCTCTCGTCTAGAAGGCACCACCTCGCTTTCATGTCCCGTGTGTTTTG
231	5570242	0.0328963	0.0164482	down	1.62818	-1.62818	-0.703258	PFKL	5211	Homo sapiens phosphofructokinase, liver (PFKL), transcript variant 2, mRNA.	GO:0006002|GO:0006110	GO:0005737|GO:0005829|GO:0005945	GO:0000166|GO:0000287|GO:0003872|GO:0005524|GO:0016301|GO:0016740	chr21	44571482	44571531	CTCAGCGTCTCCCCATGCTGGGCTCACTACATGGGCCAGCCCTTGCTCTA
232	1770341	0.022514	0.00815835	down	1.62245	-1.62245	-0.698175	AKR1D1	6718	Homo sapiens aldo-keto reductase family 1, member D1 (delta 4-3-ketosteroid-5-beta-reductase) (AKR1D1), mRNA.	GO:0006629|GO:0006699|GO:0006707|GO:0007586|GO:0008207|GO:0008209|GO:0030573|GO:0055114	GO:0005737|GO:0005829|GO:0005829	GO:0004033|GO:0005496|GO:0016491|GO:0047787	chr7	137452587	137452636	CTGGATCTCTCTTGCATCCTTAAAGGGCCTGAGTCTCAACATGGCTGCTG
233	240086	0.0250655	0.0100034	down	1.62128	-1.62128	-0.69713	PHGDH	26227	Homo sapiens phosphoglycerate dehydrogenase (PHGDH), mRNA.	GO:0006564|GO:0006810|GO:0007420|GO:0008652|GO:0055114|GO:0006564|GO:0055114	GO:0005576	GO:0004617|GO:0005215|GO:0009055|GO:0016491|GO:0048037|GO:0051287|GO:0004617|GO:0016491|GO:0048037|GO:0051287	chr1	120088264	120088313	CCACATTCTTGGGCTGAACGCGGGCCTCTGACACTGCTTACACTGCACTC
234	4480753	0.0356438	0.0200306	down	1.62008	-1.62008	-0.696064	LOC220686	220686	Homo sapiens hypothetical protein LOC220686 (LOC220686), mRNA.				chr22	20158944	20160314	TGTGTCCAGGCTACCTGGCTGTGCGGCACAGGTTTAGCCCCAACATGACT
235	3370750	0.031223	0.0148776	down	1.61929	-1.61929	-0.695364	SUPT6H	6830	Homo sapiens suppressor of Ty 6 homolog (S. cerevisiae) (SUPT6H), mRNA.	GO:0006338|GO:0006350|GO:0006357	GO:0005634	GO:0003700|GO:0003711|GO:0003723|GO:0005515|GO:0016788	chr17	24052948	24052997	ATGCTAGGCAACAATTCTCCCGCTCCAGACCCTCACCGACCACCTGTCCT
236	6860377	0.0262564	0.0110524	down	1.61896	-1.61896	-0.695063	DUSP1	1843	Homo sapiens dual specificity phosphatase 1 (DUSP1), mRNA.	GO:0006470|GO:0006979|GO:0007049		GO:0004726|GO:0005515|GO:0016787|GO:0017017	chr5	172128082	172128131	GCAGAAGAGAAAGGACTCAGTGTGTGATCCGGTTTCTTTTTGCTCGCCCC
237	1340039	0.0310905	0.0144643	down	1.61746	-1.61746	-0.693727	TFPI	7035	Homo sapiens tissue factor pathway inhibitor (lipoprotein-associated coagulation inhibitor) (TFPI), transcript variant 1, mRNA.	GO:0007598	GO:0005576|GO:0005576|GO:0005634|GO:0005737|GO:0005886	GO:0004867	chr2	188348856	188348905	CAATGCTGTGAATAACTCCCTGACTCCGCAATCAACCAAGGTTCCCAGCC
238	4060427	0.00794521	0.000831871	down	1.61743	-1.61743	-0.693707	HABP2	3026	Homo sapiens hyaluronan binding protein 2 (HABP2), mRNA.	GO:0007155|GO:0006508|GO:0007155	GO:0005634|GO:0005730|GO:0005737|GO:0005739|GO:0005576|GO:0005615	GO:0005488|GO:0005540|GO:0004252|GO:0005539|GO:0008233	chr10	115339090	115339139	CCCTGACCCTTTCTGCGAATGTAACGAGCAAGCAGTCAGCACAGCCTGGG
239	4570044	0.0106281	0.00136257	down	1.61655	-1.61655	-0.692921	ODAM	54959	Homo sapiens odontogenic, ameloblast asssociated (ODAM), mRNA.	GO:0001503	GO:0005576		chr4	71068522	71068571	GACATGACAGTGCAGGAGTTTTCATGCCCTCAACTTCACCAAAACCCAGC
240	4890433	0.0279665	0.012071	down	1.61558	-1.61558	-0.692051	LOC729679	729679	PREDICTED: Homo sapiens misc_RNA (LOC729679), miscRNA.				chr19	16385084	16385133	GTAACTCATCCCCACGCCCAGGGGCACTGGCATTGTCTCAGCACCTGTGT
241	1660025	0.0437607	0.0287998	down	1.61473	-1.61473	-0.691295	PCTK3	5129	Homo sapiens PCTAIRE protein kinase 3 (PCTK3), transcript variant 1, mRNA.	GO:0006468|GO:0006468|GO:0006468|GO:0006468|GO:0006468|GO:0007165	GO:0005575	GO:0000166|GO:0004674|GO:0005524|GO:0016740|GO:0000166|GO:0004672|GO:0005524|GO:0000166|GO:0004674|GO:0005524|GO:0016740|GO:0004674|GO:0005524|GO:0000166|GO:0004693|GO:0004871|GO:0005515|GO:0005524|GO:0016740	chr1	203768347	203768396	CTGTATCCCCCAGGTCTCCTCAACACTGGGCTGATCCTGAATGGCACAGG
242	4280044	0.0342953	0.0177053	down	1.61443	-1.61443	-0.691021	LOC100131609	100131609	PREDICTED: Homo sapiens misc_RNA (LOC100131609), miscRNA.							GGTGGTGGTCATGGAGGTGGTTTCGGTGGGAATGACAACTTTGATCATGG
243	6280717	0.0311581	0.0147713	down	1.61332	-1.61332	-0.690034	LOC651198	651198	PREDICTED: Homo sapiens similar to hCG2036706 (LOC651198), mRNA.				chr13	35798	35847	TGATCCATGAGTACTACAGCCGAGAGGCCCCCAACCCCATCCACCTCACT
244	130551	0.0168086	0.00409173	down	1.61095	-1.61095	-0.687907	PRKCZ	5590	Homo sapiens protein kinase C, zeta (PRKCZ), transcript variant 1, mRNA.	GO:0000226|GO:0006468|GO:0007242|GO:0000226|GO:0006468|GO:0000226|GO:0006468|GO:0006916|GO:0007242	GO:0005737|GO:0005923|GO:0005938|GO:0045179|GO:0005737|GO:0005923|GO:0005938|GO:0045179|GO:0005624|GO:0005737|GO:0005768|GO:0005886|GO:0005923|GO:0005938|GO:0045179	GO:0004672|GO:0000166|GO:0004674|GO:0005524|GO:0016740|GO:0000166|GO:0004700|GO:0005515|GO:0005515|GO:0005524|GO:0008270|GO:0016740|GO:0019992|GO:0046872	chr1	2077371	2077494	CCGTGCAGCTGACCCCAGACGATGAGGATGCCATAAAGAGGATCGACCAG
245	3890196	0.00670182	0.000644406	down	1.61038	-1.61038	-0.687403	PIGO	84720	Homo sapiens phosphatidylinositol glycan anchor biosynthesis, class O (PIGO), transcript variant 2, mRNA.	GO:0008152|GO:0016254	GO:0005783|GO:0005789|GO:0016020|GO:0016021	GO:0005515|GO:0016740	chr9	35089120	35089169	CCTGGGCATAGCTTTGGTGATGAGAGTGGATGGTGCTGTGAGCTCCTGGT
246	4280482	0.0210548	0.0070076	down	1.60936	-1.60936	-0.686485	DRAM1	55332	Homo sapiens DNA-damage regulated autophagy modulator 1 (DRAM1), mRNA.				chr12	100841204	100841253	CTTCTGCCTCACTTCGAGCAGACTTTTGTTCTCGGCGCTCCTCACGATGG
247	5720373	0.023495	0.00918713	down	1.60722	-1.60722	-0.684567	ANO9	338440	Homo sapiens anoctamin 9 (ANO9), mRNA.				chr11	420743	420792	CCTCAGTCGGTGAAGAACAAGGTTCTGGAGGTGAAGTACCAGAGGCTGCG
248	2000010	0.0351666	0.0196496	down	1.60691	-1.60691	-0.684285	POLE	5426	Homo sapiens polymerase (DNA directed), epsilon (POLE), mRNA.	GO:0000082|GO:0000731|GO:0006139|GO:0006297	GO:0005634|GO:0005654|GO:0005654	GO:0000166|GO:0003677|GO:0003682|GO:0003887|GO:0005515|GO:0008270|GO:0016740|GO:0016779|GO:0046872	chr12	133200609	133200658	GCCTCAGGAAAACAAGACCTCTGTGCACCTCACTTTTGGCTCACTGCAGC
249	4040376	0.0209546	0.00680889	down	1.60648	-1.60648	-0.683906	LARP1	23367	Homo sapiens La ribonucleoprotein domain family, member 1 (LARP1), transcript variant 2, mRNA.			GO:0003723|GO:0005515	chr5	154175275	154175324	TCTGGCACCCTCCTGAATGGAACCCCAGAGTACCTCCTGTGTGGAAGGGT
250	6860202	0.0206365	0.00661225	down	1.60635	-1.60635	-0.68379	TKT	7086	Homo sapiens transketolase (Wernicke-Korsakoff syndrome) (TKT), mRNA.	GO:0008152|GO:0040008	GO:0005829	GO:0004802|GO:0004802|GO:0005509|GO:0005515|GO:0016740	chr3	53234945	53235818	TTATGAAGGTGGCATTGGTGAGGCTGTGTCCAGTGCAGTAGTGGGCGAGC
251	6420674	0.0337012	0.0170043	down	1.60577	-1.60577	-0.683263	LOC647954	647954	PREDICTED: Homo sapiens misc_RNA (LOC647954), miscRNA.							TCTGAGCTCGGCCTGTGGGGGCCTCACAAGCCCCGGCCTCAGCTACGGCC
252	6270273	0.019818	0.00592847	down	1.60477	-1.60477	-0.682368	KHDRBS3	10656	Homo sapiens KH domain containing, RNA binding, signal transduction associated 3 (KHDRBS3), mRNA.	GO:0006350|GO:0006355|GO:0007283	GO:0005634|GO:0005634|GO:0005730|GO:0005737	GO:0003723|GO:0005515|GO:0017124	chr8	136569717	136569766	AGGCACCTTCAGCGAGGACAGCAAAGGGCGTCTACAGAGACCAGCCATAT
253	4880477	0.0131982	0.0020869	down	1.60337	-1.60337	-0.681109	LOC643031	643031	PREDICTED: Homo sapiens similar to NADH dehydrogenase subunit 5 (LOC643031), mRNA.				chr5	99411246	99411295	ACTATACCCCTCACTTCAACCTCCCTCACCATTGGCAGCCTAGCACTTGC
254	7560047	0.0250655	0.0102297	down	1.6031	-1.6031	-0.680862	CIRBP	1153	Homo sapiens cold inducible RNA binding protein (CIRBP), mRNA.	GO:0009409	GO:0005634	GO:0000166|GO:0003723|GO:0005515	chr19	1223846	1223895	AACGGACTGTGAATCCGCTCTTTGTCGGAAGCTGAGCAAGCTGTGGCTTT
255	5690519	0.0465893	0.0325528	down	1.60309	-1.60309	-0.680853	PLTP	5360	Homo sapiens phospholipid transfer protein (PLTP), transcript variant 2, mRNA.	GO:0006629|GO:0006869	GO:0005576	GO:0008289	chr20	44527621	44527670	TTGCCAAAGGGCTGCGAGAGGTGATTGAGAAGAACCGGCCTGCTGATGTC
256	1980768	0.0204023	0.00640841	down	1.60261	-1.60261	-0.680421	SIAH2	6478	Homo sapiens seven in absentia homolog 2 (Drosophila) (SIAH2), mRNA.	GO:0006511|GO:0006915|GO:0007049|GO:0007264|GO:0007275	GO:0005634|GO:0005737	GO:0003714|GO:0005515|GO:0008270|GO:0016874|GO:0016881|GO:0046872	chr3	151941981	151942030	GTGGGAAAGGGTCCAGATTTTAAAGGTGCTTTAAGGTTGCCCTCTGCCGA
257	2680100	0.0307974	0.0142142	down	1.60142	-1.60142	-0.679349	TNIP1	10318	Homo sapiens TNFAIP3 interacting protein 1 (TNIP1), mRNA.	GO:0006412|GO:0006952|GO:0009101|GO:0009405|GO:0045071	GO:0005622|GO:0005634|GO:0005737	GO:0005515	chr5	150416450	150416536	TCACAGTAGCCTTGCTGAAGCCATCACAGATGGGAGAAGGCCATGCCAGC
258	3180470	0.0600592	0.0488943	down	1.60052	-1.60052	-0.678537	SDHA	6389	Homo sapiens succinate dehydrogenase complex, subunit A, flavoprotein (Fp) (SDHA), nuclear gene encoding mitochondrial protein, mRNA.	GO:0006099|GO:0006810|GO:0022900	GO:0005739|GO:0005739|GO:0005743|GO:0005743|GO:0005749|GO:0016020	GO:0000104|GO:0008177|GO:0009055|GO:0050660	chr5	309499	309548	CTGTGCCACCATCCCGCCAGCCATTCGCTCCTACTGATGAGACAAGATGT
259	5860142	0.0513669	0.0376471	down	1.59905	-1.59905	-0.677216	LOC643873	643873	PREDICTED: Homo sapiens misc_RNA (LOC643873), miscRNA.							CACCACGCAGTTGCCAGTGTGATTAGCGCCTAAGGGTCTCCATTTAGCAG
260	840253	0.016214	0.00322202	down	1.59752	-1.59752	-0.675835	ALDH2	217	Homo sapiens aldehyde dehydrogenase 2 family (mitochondrial) (ALDH2), nuclear gene encoding mitochondrial protein, mRNA.	GO:0005975|GO:0006066|GO:0007218|GO:0055114	GO:0005739|GO:0005759	GO:0004029|GO:0004030|GO:0005184|GO:0009055|GO:0016491	chr12	110731770	110731819	GCAAGCTTCCTCCCTCAGCCATTGATGGAAAGTTCAGCAAGATCAGCAAC
261	7040670	0.00349642	9.47328e-05	down	1.59724	-1.59724	-0.675581	DHRS3	9249	Homo sapiens dehydrogenase/reductase (SDR family) member 3 (DHRS3), mRNA.	GO:0007601|GO:0042572|GO:0055114|GO:0055114	GO:0016020|GO:0016021	GO:0000166|GO:0009055|GO:0016491|GO:0005488|GO:0016491	chr1	12628133	12628182	TGACCCCCACAGGGAGGCAGGAAAACAGCCAGAAGCCACCTTGACACTTT
262	7330196	0.0142541	0.00228431	down	1.59703	-1.59703	-0.675389	EXOC6	54536	Homo sapiens exocyst complex component 6 (EXOC6), transcript variant 1, mRNA.				chr10	94808880	94808929	GTGCGAGGGTAGATGGTTCCTGCACACAGAAGTTACCACAGGGGTCAGGT
263	4880402	0.0307574	0.013939	down	1.59698	-1.59698	-0.675346	RGN	9104	Homo sapiens regucalcin (senescence marker protein-30) (RGN), transcript variant 2, mRNA.	GO:0006874|GO:0032781|GO:0050848	GO:0005634|GO:0005737	GO:0005509|GO:0030234	chrX	46828881	46828930	ACGACAAGAAAAACAATCGCTTCAATGATGGGAAGGTGGATCCCGCCGGG
264	7610187	0.0523907	0.0390691	down	1.59642	-1.59642	-0.67484	ATF4	468	Homo sapiens activating transcription factor 4 (tax-responsive enhancer element B67) (ATF4), transcript variant 2, mRNA.	GO:0006094|GO:0006350|GO:0006355|GO:0006520|GO:0006950|GO:0045944|GO:0045944	GO:0005634|GO:0005737|GO:0005886	GO:0003700|GO:0003704|GO:0016563|GO:0016563|GO:0016563|GO:0043565|GO:0046983	chr22	38248041	38248090	CTGGGCAGTGAAGTGGATATCACTGAAGGAGATAGGAAGCCAGACTACAC
265	20746	0.00884356	0.000944825	down	1.59629	-1.59629	-0.674727	LOC641765	641765	PREDICTED: Homo sapiens similar to General transcription factor II-I repeat domain-containing protein 1 (GTF2I repeat domain containing protein 1) (Muscle TFII-I repeat domain-containing protein 1) (General transcription factor III) (Slow-muscle-fiber enhancer binding pro... (LOC641765), mRNA.							CCGGAACCTCAACACGTACGACATCCACTGGCTGGAGAAGATCCTGAAGG
266	6180184	0.0457093	0.0317425	down	1.59573	-1.59573	-0.674214	CPNE1	8904	Homo sapiens copine I (CPNE1), transcript variant 8, mRNA.	GO:0006629|GO:0016192		GO:0001786|GO:0005215|GO:0005544	chr20	34214540	34214589	ATGGAGCAGCTGGACGCTGATGGTGGACCCCTGCATACACGTTCTGGGCA
267	1110736	0.0122583	0.00172873	down	1.59513	-1.59513	-0.673677	CSNK1D	1453	Homo sapiens casein kinase 1, delta (CSNK1D), transcript variant 2, mRNA.	GO:0006281|GO:0006468|GO:0007165|GO:0016055	GO:0005737	GO:0000166|GO:0004674|GO:0005515|GO:0005524|GO:0016740	chr17	80203864	80203913	ATAGCATTCCTTTCGAACACCACGGCAAGTAGCTGCTCGTCTCCCATCGG
268	5360189	0.0380973	0.0226456	down	1.59481	-1.59481	-0.673382	LOC729423	729423	PREDICTED: Homo sapiens similar to Heterogeneous nuclear ribonucleoprotein A1 (Helix-destabilizing protein) (Single-strand RNA-binding protein) (hnRNP core protein A1) (HDP) (LOC729423), mRNA.							GGCCCCTATGGCGGTGGAGGCCAATACTTTGCCAAACTGTGAAACCAAGG
269	20110	0.0481564	0.0344709	down	1.59458	-1.59458	-0.673172	CREB3L2	64764	Homo sapiens cAMP responsive element binding protein 3-like 2 (CREB3L2), mRNA.	GO:0006355|GO:0006986	GO:0005634|GO:0005783|GO:0005789|GO:0016020|GO:0016021	GO:0003700|GO:0043565|GO:0046983	chr7	137560175	137560224	AACCAGGGGTTTTAGCTCTGTTCTCTGCTCCCATCCTTCGCTCACCAGCT
270	1510286	0.0447334	0.0298223	down	1.59408	-1.59408	-0.672723	RNF214	257160	Homo sapiens ring finger protein 214 (RNF214), transcript variant 1, mRNA.			GO:0005515|GO:0008270|GO:0046872	chr11	116659105	116661029	CAATGGCGTGTACCCATGTATTGCACAAGGAGTGTATCAAATTCTGGGCC
271	6760037	0.0159781	0.00287621	down	1.59329	-1.59329	-0.672007	SYTL2	54843	Homo sapiens synaptotagmin-like 2 (SYTL2), transcript variant e, mRNA.	GO:0006886|GO:0016192	GO:0005624|GO:0012505|GO:0016020|GO:0019897|GO:0042470	GO:0017137|GO:0042043	chr11	85083465	85083514	GGGTCTGGTACCCTTGCAGGACCTTTGTAGGTTGTGGGAAAAAGTCGCAG
272	770524	0.0351666	0.0191833	down	1.59275	-1.59275	-0.671518	EEF1D	1936	Homo sapiens eukaryotic translation elongation factor 1 delta (guanine nucleotide exchange protein) (EEF1D), transcript variant 1, mRNA.	GO:0006414|GO:0006414|GO:0043123|GO:0006414|GO:0006414|GO:0043123	GO:0005853|GO:0005853|GO:0005829|GO:0005853	GO:0003746|GO:0003746|GO:0004871|GO:0003746|GO:0004871|GO:0005515	chr8	144733989	144734038	ACGTATCTCCCATGCGCCAAGTGGAGCCCCCAGCCAAGAAGCCAGCCACA
273	3990273	0.0573137	0.0454346	down	1.59156	-1.59156	-0.67044	PGAM4	441531	Homo sapiens phosphoglycerate mutase family member 4 (PGAM4), mRNA.	GO:0006096|GO:0008152		GO:0004082|GO:0004083|GO:0004619|GO:0016787|GO:0016853	chrX	77224367	77224416	GCAAAGCCATAGAAGCTGTGGCTGCCCAGGGCAAGGCCAAGAAGTGAAGG
274	6180537	0.0351666	0.0195904	down	1.59076	-1.59076	-0.669718	RBMX	27316	Homo sapiens RNA binding motif protein, X-linked (RBMX), mRNA.	GO:0000398|GO:0008150|GO:0008380	GO:0005634|GO:0005681|GO:0030530	GO:0000166|GO:0003723|GO:0005515|GO:0005515	chrX	135784018	135784067	CCTCCACGTGATTCCTACAGCAGTTCAAGCCGCGGAGCACCAAGAGGTGG
275	7100064	0.0394886	0.0240476	down	1.59036	-1.59036	-0.66935	FBXO17	115290	Homo sapiens F-box protein 17 (FBXO17), transcript variant 2, mRNA.	GO:0006511|GO:0030163		GO:0005515	chr19	44124181	44124230	TGTGATGGCCATGACCCCCACCCTGAAGGTTGTGGGTTTACTGGAACGAG
276	2000717	0.0160589	0.00301962	down	1.58996	-1.58996	-0.668988	LOC731751	731751	PREDICTED: Homo sapiens similar to protein kinase, DNA-activated, catalytic polypeptide (LOC731751), mRNA.							TCTACTATACTTGGTTGGCAGCATTCCATGAGCTGATTTTCCTGAAACAC
277	6550196	0.0258931	0.0108441	down	1.58872	-1.58872	-0.667862	CRK	1398	Homo sapiens v-crk sarcoma virus CT10 oncogene homolog (avian) (CRK), transcript variant II, mRNA.	GO:0006357|GO:0007242|GO:0030036	GO:0005634|GO:0005737|GO:0005768|GO:0005829|GO:0005886	GO:0005515|GO:0005515|GO:0005515|GO:0005515|GO:0005515|GO:0005515|GO:0005515|GO:0005515|GO:0005515|GO:0005515|GO:0042169|GO:0045309	chr17	1326169	1326218	GGGATTCTTTTAGCCCTTGACATTCTTGTCCCCCAAACCTGTAAGTAGGT
278	5700220	0.0329537	0.0165472	down	1.5877	-1.5877	-0.666941	DAPK1	1612	Homo sapiens death-associated protein kinase 1 (DAPK1), mRNA.	GO:0006468|GO:0006915|GO:0007165|GO:0007243|GO:0008624	GO:0005737|GO:0015629	GO:0000166|GO:0004674|GO:0005516|GO:0005524|GO:0016740	chr9	89512637	89512686	GCAGAAGAGGGTGTGTTTGAAATCATCGGAGTCAGCCAGGAGCTGTCACC
279	6900491	0.00572058	0.00037581	down	1.58635	-1.58635	-0.665713	TCF7L2	6934	Homo sapiens transcription factor 7-like 2 (T-cell specific, HMG-box) (TCF7L2), mRNA.	GO:0001568|GO:0006350|GO:0006357|GO:0006357|GO:0006916|GO:0007050|GO:0008283|GO:0031016|GO:0032024|GO:0032350|GO:0042593|GO:0045444|GO:0048625|GO:0060070|GO:0006355|GO:0016055|GO:0021915|GO:0030538|GO:0045944|GO:0048557|GO:0048619|GO:0006355	GO:0005634|GO:0005634|GO:0005667	GO:0003700|GO:0003702|GO:0008013|GO:0016566|GO:0003677|GO:0008013|GO:0003677	chr10	114915696	114915745	CGCTCGTCACCAAGTCTTTAGAATAGCTTTAGCGTCGTGAACCCCGCTGC
280	5700646	0.0343792	0.0180711	down	1.58477	-1.58477	-0.664276	CRTAP	10491	Homo sapiens cartilage associated protein (CRTAP), mRNA.		GO:0005576|GO:0005578		chr3	33140904	33140953	AGCCTGTTCATCCGAGCAGTGCGGGCATACAACGGTGAGAACTGGAGAAC
281	6590253	0.0104544	0.00129563	down	1.58285	-1.58285	-0.662522	ALDOA	226	Homo sapiens aldolase A, fructose-bisphosphate (ALDOA), transcript variant 3, mRNA.	GO:0006000|GO:0006096|GO:0006941|GO:0008152	GO:0005634|GO:0005737	GO:0004332|GO:0005515|GO:0016829	chr16	29988823	29988959	CGCAGGAGGAGTATGTCAAGCGAGCCCTGGCCAACAGCCTTGCCTGTCAA
282	6110274	0.00670182	0.000579344	down	1.58249	-1.58249	-0.662195	LOC342979	342979	PREDICTED: Homo sapiens hypothetical LOC342979 (LOC342979), mRNA.				chr19	14025431	14025480	CCACCGAGGGTGAAGAGGCAAGTGGCCCTAAGCAAAAGACGTGCCAGTGT
283	4860204	0.00482316	0.000216424	down	1.57886	-1.57886	-0.658888	ACIN1	22985	Homo sapiens apoptotic chromatin condensation inducer 1 (ACIN1), mRNA.	GO:0006915|GO:0030218|GO:0030263|GO:0045657	GO:0005634|GO:0005634|GO:0005634|GO:0005730|GO:0005730|GO:0005730|GO:0005737|GO:0005829	GO:0000166|GO:0003676|GO:0016887|GO:0019899	chr14	22597867	22597916	GCCAGGTGCCCCAGTCCTCTGATTTTTCCTCCATCCTGCTTACCACCTCC
284	1980403	0.0250655	0.0101707	down	1.57756	-1.57756	-0.657694	ZNF395	55893	Homo sapiens zinc finger protein 395 (ZNF395), mRNA.	GO:0006350|GO:0006355	GO:0005622|GO:0005634|GO:0005737	GO:0003677|GO:0008270|GO:0046872	chr8	28259459	28259508	ATTTAGTGCCCAGGGAGTCCAGCGAATGACGTCTGTGGCCAAGCGAGGTC
285	430040	0.00573164	0.000391907	down	1.5764	-1.5764	-0.656631	BRD7	29117	Homo sapiens bromodomain containing 7 (BRD7), mRNA.	GO:0006357|GO:0016055	GO:0005634|GO:0005634|GO:0005737	GO:0008134|GO:0042393	chr16	50354617	50354666	CCAGGGCGTTTGGACTCCAGTACTCAAGACAGGCTCATAGCGCTGAAAGC
286	2260010	0.0351666	0.0190055	down	1.57561	-1.57561	-0.655911	RIT1	6016	Homo sapiens Ras-like without CAAX 1 (RIT1), mRNA.	GO:0007165|GO:0007264|GO:0007264|GO:0007264	GO:0005622|GO:0005886|GO:0005622	GO:0000166|GO:0005516|GO:0005525|GO:0000166|GO:0005525	chr1	155870360	155870409	GGTCACCAAGGAAGAAGGATTGGCCTTGGCCCGAGAATTCAGCTGTCCCT
287	7650669	0.0343792	0.017974	down	1.575	-1.575	-0.655351	TBC1D4	9882	Homo sapiens TBC1 domain family, member 4 (TBC1D4), mRNA.	GO:0032313	GO:0005622	GO:0005097	chr13	75859348	75859397	GATGAACAGATGACAAACATCTGAAACCCCCTCCGCACTGTTACCCAGTG
288	6110474	0.0337012	0.0170704	down	1.57442	-1.57442	-0.654816	HDGF	3068	Homo sapiens hepatoma-derived growth factor (high-mobility group protein 1-like) (HDGF), mRNA.	GO:0006350|GO:0006355|GO:0007165|GO:0008283	GO:0005615|GO:0005634|GO:0005737	GO:0000166|GO:0003677|GO:0008083|GO:0008201	chr1	154978868	154978917	GTGCTCTCCATTCTGCTCCTTCCCCATCGTTGCCCCCATTTCTGAGGTGC
289	4210397	0.0468468	0.0329665	down	1.57362	-1.57362	-0.654086	GLDC	2731	Homo sapiens glycine dehydrogenase (decarboxylating) (GLDC), mRNA.	GO:0006546|GO:0055114	GO:0005739	GO:0004375|GO:0009055|GO:0016491|GO:0030170	chr9	6582987	6585059	GCTTTGGTATTCTGCTTCCACATGTGCCAGTTGCCTGGATTGGGAGCCAT
290	1770343	0.0535156	0.0405046	down	1.57291	-1.57291	-0.653434	MBD6	114785	Homo sapiens methyl-CpG binding domain protein 6 (MBD6), mRNA.		GO:0005634	GO:0003677	chr12	56209991	56210040	GTGATGATGCGACTGAGGATTATGCAACGTGGTCCAACCGGAGCGGCCAG
291	3190110	0.0351666	0.018934	down	1.57259	-1.57259	-0.65314	MSMB	4477	Homo sapiens microseminoprotein, beta- (MSMB), transcript variant PSP94, mRNA.	GO:0008150	GO:0005576|GO:0005615|GO:0005634	GO:0003674	chr10	51232348	51232397	TCGTGGTGGAGAAGAAGGACCCAAAAAAGACCTGTTCTGTCAGTGAATGG
292	610142	0.00431395	0.000165921	down	1.57224	-1.57224	-0.652823	LOC646821	646821	PREDICTED: Homo sapiens similar to beta-actin (LOC646821), mRNA.				chr1	92467169	92467218	GCACTAGCAAGCAGGAGTATGACAAGTTGGGCCCCTCCACTGTTCACCAC
293	2810463	0.0159781	0.0029416	down	1.57144	-1.57144	-0.652087	LOC729009	729009	PREDICTED: Homo sapiens misc_RNA (LOC729009), miscRNA.				chr2	181445955	181446004	CCCCATTTGTGTGACTTGAGATACATTACCTGAATGAGCAGGTGAAAGCC
294	1940470	0.0124683	0.00191091	down	1.57122	-1.57122	-0.651887	LOC728734	728734	PREDICTED: Homo sapiens similar to kidney-specific protein (KS), transcript variant 1 (LOC728734), mRNA.				chr16	28575455	28576863	ATCCCCCCTTCTGCAAGAAAGCCTCTTTGCAACTGGGTCAGAATGGCGGC
295	2900594	0.0350208	0.0185919	down	1.57047	-1.57047	-0.651199	PGD	5226	Homo sapiens phosphogluconate dehydrogenase (PGD), mRNA.	GO:0009051|GO:0019322|GO:0055114		GO:0004616|GO:0005515|GO:0016491|GO:0050661	chr1	10402399	10402448	CTGCTCCTGTCACCCTCCACGATTCCACAGACCAGGACATTCCATGTGCC
296	610678	0.022514	0.00827545	down	1.57047	-1.57047	-0.651195	ERF	2077	Homo sapiens Ets2 repressor factor (ERF), mRNA.	GO:0006350|GO:0006357|GO:0008283	GO:0005634	GO:0003700|GO:0003706|GO:0003714|GO:0043565	chr19	47443808	47443857	CATGGGCCACAAATCTCTACAAGTGCCTGCTATCCCTCTCCCACTCCCCA
297	5910491	0.0406441	0.0253823	down	1.5704	-1.5704	-0.651129	GPC5	2262	Homo sapiens glypican 5 (GPC5), mRNA.		GO:0005576|GO:0005578|GO:0005886|GO:0005887|GO:0031225		chr13	92317385	92317434	TGCATCTTTGGTATTGTGCCTCTGCTCCCATCTCTCTCTTTGCCTCATAG
298	4050368	0.043308	0.0282242	down	1.56971	-1.56971	-0.650495	AGFG2	3268	Homo sapiens ArfGAP with FG repeats 2 (AGFG2), mRNA.				chr7	100000925	100000974	GATGAGGCACAGTGTTGATGGGGCAGTGACCAGACAGTCCTGAGACCCAG
299	3360086	0.0351666	0.0192687	down	1.5684	-1.5684	-0.649289	NCOA6	23054	Homo sapiens nuclear receptor coactivator 6 (NCOA6), mRNA.	GO:0001701|GO:0006260|GO:0006281|GO:0006310|GO:0006350|GO:0006355|GO:0006367|GO:0007420|GO:0007507|GO:0009725|GO:0030099|GO:0030520|GO:0042921|GO:0045944	GO:0005634|GO:0005730|GO:0005634|GO:0005634|GO:0005667|GO:0005730	GO:0003682|GO:0005515|GO:0030331|GO:0030374|GO:0046965|GO:0046966	chr20	33302924	33302973	GCAATGGGGAAAGCAGGACTGTTGAGCCCTTTTGGTGTTGCGAGTTGAAG
300	4880563	0.0291651	0.012713	down	1.56838	-1.56838	-0.649279	MPRIP	23164	Homo sapiens myosin phosphatase Rho interacting protein (MPRIP), transcript variant 1, mRNA.		GO:0005737|GO:0005856	GO:0003779|GO:0005515	chr17	17028983	17029032	GCCCAGCCAGCACGCCTCAAGGTAGATGGAATCCCCACTGGTCAGAGAAA
301	3460685	0.00431395	0.00016315	down	1.56796	-1.56796	-0.648889	KYNU	8942	Homo sapiens kynureninase (L-kynurenine hydrolase) (KYNU), transcript variant 1, mRNA.	GO:0006569|GO:0009435|GO:0006569|GO:0008152|GO:0009435|GO:0019805|GO:0034341|GO:0034516|GO:0043420	GO:0005737|GO:0005625|GO:0005737|GO:0005739|GO:0005829|GO:0005829	GO:0016787|GO:0030170|GO:0030429|GO:0016787|GO:0030170|GO:0030429|GO:0030429|GO:0030429|GO:0030429|GO:0042803	chr2	143514686	143516123	AGAGGAGTGGTTTGTGACAAGCGGAATCCAAATGGCATTCGAGTGGCTCC
302	2510750	0.00431395	0.000160678	down	1.56653	-1.56653	-0.647572	FBXL11	22992	Homo sapiens F-box and leucine-rich repeat protein 11 (FBXL11), mRNA.	GO:0006350|GO:0006355|GO:0006511|GO:0016568|GO:0055114	GO:0005634	GO:0003677|GO:0005506|GO:0005515|GO:0008270|GO:0016491|GO:0016702|GO:0046872|GO:0051864	chr11	66781477	66781526	TGGGGGACAGAGGAACCTGGGGAGTCCATCGCATGTCCTACAATCTGCTC
303	5560195	0.022514	0.00794039	down	1.566	-1.566	-0.647083	LOC653879	653879	PREDICTED: Homo sapiens similar to Complement C3 precursor (LOC653879), mRNA.							GAATCTGCCAGCCTCCTGCGATCAGAAGAGACCAAGGAAAATGAGGGTTT
304	2000324	0.0194584	0.00558735	down	1.56598	-1.56598	-0.647065	FAM63A	55793	Homo sapiens family with sequence similarity 63, member A (FAM63A), transcript variant 1, mRNA.				chr1	149234311	149234360	ATGCAGTGAAAGGGGATTGCCAGTCAGCCCTCCTGGCCTTGTGCAGGGCT
305	1570064	0.00947577	0.00107236	down	1.56595	-1.56595	-0.647035	KIAA1522	57648	Homo sapiens KIAA1522 (KIAA1522), mRNA.				chr1	33012857	33012906	CTGAGCTTGTTTCCCTGCTGGGTGGGACAGAGGACAAAGGAGAAGGGAGG
306	6250097	0.0596977	0.0484725	down	1.56443	-1.56443	-0.645633	RPS9	6203	Homo sapiens ribosomal protein S9 (RPS9), mRNA.	GO:0006412|GO:0006414	GO:0005622|GO:0005840|GO:0015935|GO:0005622|GO:0005622|GO:0005829|GO:0005840|GO:0022627	GO:0003735|GO:0019843|GO:0019843|GO:0003735|GO:0005515|GO:0005515|GO:0005515|GO:0019843	chr19	54705397	54705446	AATTTACCCTGGCCAAGATCCGCAAGGCCGCCCGGGAACTGCTGACGCTT
307	3610554	0.0169745	0.00431615	down	1.56357	-1.56357	-0.644844	ARFGEF2	10564	Homo sapiens ADP-ribosylation factor guanine nucleotide-exchange factor 2 (brefeldin A-inhibited) (ARFGEF2), mRNA.	GO:0006887|GO:0007242|GO:0032012	GO:0000139|GO:0005622|GO:0005829|GO:0016020	GO:0005086|GO:0005488	chr20	47083251	47083300	TCTCAGAATGGCCTGGAAACGGATGGCCTCTACGCTGTTCCATCACAGTC
308	6110181	0.0307574	0.0141208	down	1.5634	-1.5634	-0.644683	ABCC4	10257	Homo sapiens ATP-binding cassette, sub-family C (CFTR/MRP), member 4 (ABCC4), mRNA.	GO:0006811|GO:0008150	GO:0005575|GO:0005624|GO:0005886|GO:0016021|GO:0031088	GO:0000166|GO:0005254|GO:0005524|GO:0016404|GO:0016887|GO:0042626|GO:0005524	chr13	94470369	94470418	CACACAGCTAACTGCCAAAATACATTGACCGTAGTAGCTGTTCAACTCCT
309	4070053	0.0168086	0.00415518	down	1.56179	-1.56179	-0.643196	BCAR3	8412	Homo sapiens breast cancer anti-estrogen resistance 3 (BCAR3), mRNA.	GO:0007165|GO:0007264|GO:0042493	GO:0005622	GO:0005085|GO:0005515	chr1	94027798	94027847	GCCCTCTCGCGTAAATTGGAACCTCCTCCTGTAAAGCAGGCAGAGCTTTG
310	1260139	0.0168086	0.00416623	down	1.56139	-1.56139	-0.642827	RBM9	23543	Homo sapiens RNA binding motif protein 9 (RBM9), transcript variant 3, mRNA.	GO:0006397|GO:0008380|GO:0016070|GO:0016481|GO:0030520|GO:0042127	GO:0005634|GO:0005634|GO:0005730|GO:0005737|GO:0005737|GO:0005634|GO:0005730|GO:0005737	GO:0000166|GO:0003714|GO:0003723|GO:0005515|GO:0008134|GO:0000166|GO:0003676|GO:0003676|GO:0000166|GO:0003676	chr22	36140281	36142003	TTGCCCCTGCCGCTAGCTATGGAGTTGGCGCTGTGGCGAGTTTATACCGA
311	3800097	0.00947577	0.00107311	down	1.55952	-1.55952	-0.641103	TRIM24	8805	Homo sapiens tripartite motif-containing 24 (TRIM24), transcript variant 2, mRNA.	GO:0006350|GO:0006355|GO:0006366	GO:0005622|GO:0005634|GO:0005737	GO:0003677|GO:0003713|GO:0008270|GO:0016922|GO:0046872	chr7	137914674	137914723	TGTTGGAGAGACAAGGAAAGAGGATGACCCCAATGAGGACTGGTGTGCAG
312	2680497	0.0569146	0.0446318	down	1.55943	-1.55943	-0.641021	NCAPD2	9918	Homo sapiens non-SMC condensin I complex, subunit D2 (NCAPD2), mRNA.	GO:0007049|GO:0007067|GO:0007076|GO:0051301	GO:0000793|GO:0000797|GO:0005634|GO:0005737	GO:0005488|GO:0042393	chr12	6510846	6510895	GATCCTAGGAAGTCTGTTCCTGTCCTCCCTGTGCAGGGTATCCTGTAGGG
313	2640128	0.0210548	0.00709696	down	1.55891	-1.55891	-0.640534	DOCK7	85440	Homo sapiens dedicator of cytokinesis 7 (DOCK7), mRNA.	GO:0000226|GO:0007275|GO:0007399|GO:0007409|GO:0030154|GO:0031175|GO:0032863|GO:0033138|GO:0045200	GO:0030424|GO:0030426|GO:0045178	GO:0005085|GO:0005525|GO:0048365|GO:0051020	chr1	62923257	62923306	GGCAGTATTGCCTGTCACCTGCCACAGAGATTCCTTCAGTCGAATGAGCC
314	7000356	0.0488116	0.0354614	down	1.55726	-1.55726	-0.639014	RXRA	6256	Homo sapiens retinoid X receptor, alpha (RXRA), mRNA.	GO:0006350|GO:0006355|GO:0006766|GO:0008203|GO:0032526|GO:0044419|GO:0045944|GO:0048384|GO:0055010|GO:0055012|GO:0060038	GO:0005634	GO:0003700|GO:0003706|GO:0003707|GO:0003713|GO:0004886|GO:0005496|GO:0005515|GO:0008270|GO:0043565|GO:0046872	chr9	136472031	136472080	AAGCCTTGCTCTGTTGTGTCCTGTTGCCGGCTCTGGCCTTCCTGTGACTG
315	3060279	0.0387862	0.0232854	down	1.55599	-1.55599	-0.637835	ABCC6	368	Homo sapiens ATP-binding cassette, sub-family C (CFTR/MRP), member 6 (ABCC6), transcript variant 1, mRNA.	GO:0006810|GO:0006810|GO:0007601|GO:0042493|GO:0050896	GO:0016021|GO:0005886|GO:0016021	GO:0000166|GO:0005524|GO:0016887|GO:0042626|GO:0000166|GO:0005215|GO:0005524|GO:0016887|GO:0042626	chr16	16151285	16151334	ATCACAGAGCATCAGAGCCGGAAGGACCTAGCAATACACAGGTCTGCCCG
316	1770026	0.0168086	0.0037238	down	1.55565	-1.55565	-0.637514	TLN2	83660	Homo sapiens talin 2 (TLN2), mRNA.	GO:0007016|GO:0007043|GO:0007155|GO:0009168	GO:0001726|GO:0005737|GO:0005886|GO:0005911|GO:0005925|GO:0015629|GO:0045202	GO:0003779|GO:0005200|GO:0005515|GO:0019239	chr15	60920414	60920463	CCCGCCCCTGTTTGCACGCTTTCTTGCCTCCGTGTGTAAGCTCCTTGTAC
317	4610341	0.0574811	0.0460586	down	1.55518	-1.55518	-0.637084	TMEM45A	55076	Homo sapiens transmembrane protein 45A (TMEM45A), mRNA.		GO:0016020|GO:0016021		chr3	100277415	100287696	GGGGAGCTGGTTCTTTCAGATTGGATTTGTCCTGTATCCCCCCAGTGGAG
318	2630463	0.0455948	0.0315657	down	1.55484	-1.55484	-0.636765	PSMD4	5710	Homo sapiens proteasome (prosome, macropain) 26S subunit, non-ATPase, 4 (PSMD4), mRNA.	GO:0031145|GO:0051436|GO:0051437	GO:0005829|GO:0043234|GO:0005829|GO:0043234|GO:0000502|GO:0005829	GO:0005515|GO:0005515|GO:0005515|GO:0005515	chr1	149505507	149505636	CTTATGCCATGCAGATGTCCCTGCAGGGAGCAGAGTTTGGCCAGGCGGAA
319	7560164	0.0250655	0.0102109	down	1.55272	-1.55272	-0.6348	GCAT	23464	Homo sapiens glycine C-acetyltransferase (2-amino-3-ketobutyrate coenzyme A ligase) (GCAT), nuclear gene encoding mitochondrial protein, mRNA.	GO:0006520|GO:0009058	GO:0005739|GO:0005743	GO:0008415|GO:0008890|GO:0016769|GO:0030170	chr22	36542575	36542624	CCGGGTACAGATCTCAGCAGTGCATAGCGAGGAAGACATTGACCGCTGCG
320	1070047	0.00349642	0.000102677	down	1.55209	-1.55209	-0.634208	CDC42EP4	23580	Homo sapiens CDC42 effector protein (Rho GTPase binding) 4 (CDC42EP4), mRNA.	GO:0007266|GO:0008360|GO:0031274	GO:0005737|GO:0005856|GO:0012505|GO:0016020	GO:0005515|GO:0017049	chr17	71279906	71279955	TCCAGGTTCGGTGCCCTGTTGGTGCTCCTGTTTCCAATAGCTTAGGTCCC
321	3990368	0.0534057	0.0401684	down	1.55144	-1.55144	-0.633609	PPP1CA	5499	Homo sapiens protein phosphatase 1, catalytic subunit, alpha isoform (PPP1CA), transcript variant 3, mRNA.	GO:0005975|GO:0005977|GO:0006470|GO:0007049|GO:0051301	GO:0005737	GO:0004721|GO:0005506|GO:0016787|GO:0004722|GO:0005506|GO:0005515|GO:0005515|GO:0005515|GO:0016787|GO:0030145|GO:0046872	chr11	67166413	67166462	TGGCCAAGTTCCTCCACAAGCACGACTTGGACCTCATCTGCCGAGCACAC
322	3060364	0.0365967	0.0211135	down	1.54839	-1.54839	-0.630769	KANK4	163782	Homo sapiens KN motif and ankyrin repeat domains 4 (KANK4), mRNA.				chr1	62701886	62701935	GGTCCTGGGAGATGCTGATGCTATCGAGCCACAACCACACTTTGAGTAGC
323	3310022	0.00459206	0.000196242	down	1.54785	-1.54785	-0.630266	IRX5	10265	Homo sapiens iroquois homeobox 5 (IRX5), mRNA.	GO:0006355|GO:0048468	GO:0005634	GO:0003700|GO:0043565	chr16	53525265	53525314	GAAAGGTATGTCCGACATTTAACGCGGGCTGCGTCGGTCCCGGACTTTTC
324	2630563	0.0253454	0.0105064	down	1.54655	-1.54655	-0.629054	SLC39A14	23516	Homo sapiens solute carrier family 39 (zinc transporter), member 14 (SLC39A14), mRNA.	GO:0006811|GO:0006829|GO:0030001	GO:0016020|GO:0016021	GO:0008270|GO:0046873	chr8	22335693	22335742	TGTCACGTGCAGGAACAGTGAGGCAGGGACAGGGGTTCTGCTCCTTCTCA
325	1170176	0.0104544	0.00129096	down	1.54596	-1.54596	-0.628506	CAMK2G	818	Homo sapiens calcium/calmodulin-dependent protein kinase (CaM kinase) II gamma (CAMK2G), transcript variant 5, mRNA.	GO:0006468|GO:0006468|GO:0006468|GO:0000082|GO:0006816|GO:0030073|GO:0046777	GO:0005575	GO:0004683|GO:0005524|GO:0000166|GO:0004683|GO:0005524|GO:0016740|GO:0004683|GO:0005524|GO:0000166|GO:0004683|GO:0004723|GO:0005516|GO:0005524|GO:0016740	chr10	75243013	75243062	TAGACTTACTGCTGGACAATCTGCATGGGCATCACCCCTCCCCGCATGTA
326	2000129	0.0605144	0.0493942	down	1.54548	-1.54548	-0.628055	TMPRSS6	164656	Homo sapiens transmembrane protease, serine 6 (TMPRSS6), mRNA.	GO:0001525|GO:0006508|GO:0007242|GO:0030198|GO:0042730|GO:0006508	GO:0005886|GO:0016021|GO:0005886|GO:0016021|GO:0005886|GO:0016021|GO:0005886|GO:0016021	GO:0004252|GO:0008233|GO:0008233|GO:0008233|GO:0004252|GO:0008233	chr22	37461758	37461807	AGAATGCTGGTTCTACATCCCGAGGAGTGTCTGAGGTGCGCCCCACTCTG
327	770300	0.0364962	0.0209775	down	1.54395	-1.54395	-0.626623	SLC22A9	114571	Homo sapiens solute carrier family 22 (organic anion transporter), member 9 (SLC22A9), mRNA.	GO:0006810	GO:0016020|GO:0016021	GO:0005215	chr11	62933917	62933966	CCAGGAGCTGACTGCCGATCAATGAGCCAGATGAAGGGAACAATCAGGAC
328	2650433	0.0488116	0.0352618	down	1.54359	-1.54359	-0.626288	SFMBT1	51460	Homo sapiens Scm-like with four mbt domains 1 (SFMBT1), transcript variant 2, mRNA.	GO:0045449	GO:0005634		chr3	52947529	52947578	GGAGTGTGGCAGACGTTGTGCGGTTCATCAGATCCACTGACTGTGCTCCA
329	4490722	0.0108747	0.0014639	down	1.5435	-1.5435	-0.626203	SLC25A6	293	Homo sapiens solute carrier family 25 (mitochondrial carrier; adenine nucleotide translocator), member 6 (SLC25A6), nuclear gene encoding mitochondrial protein, mRNA.	GO:0006810|GO:0006839|GO:0006915|GO:0044419	GO:0005739|GO:0005744|GO:0016020|GO:0016021	GO:0005215|GO:0005471|GO:0005515|GO:0005515	chrXY	1468362	1468411	CGCATCCTGCCTGTAGATGGCCGGGGAAGGCTCTAGAAAAGGGGCGCATT
330	4490528	0.0414379	0.0262086	down	1.54344	-1.54344	-0.626148	CKAP4	10970	Homo sapiens cytoskeleton-associated protein 4 (CKAP4), mRNA.		GO:0005624|GO:0005783|GO:0016020|GO:0016021|GO:0033116		chr12	105156317	105156366	CTGCCTCCCTCATGGTGTGCGTGTCGTTCTCTTCCTGACGCATCTGTGAT
331	5290209	0.0112652	0.00154054	down	1.54207	-1.54207	-0.624865	KIF13B	23303	Homo sapiens kinesin family member 13B (KIF13B), mRNA.	GO:0006605|GO:0007018|GO:0007165|GO:0042110|GO:0007018|GO:0007018	GO:0005737|GO:0005856|GO:0005874|GO:0005875|GO:0005874|GO:0005875|GO:0005874|GO:0005875	GO:0000166|GO:0003777|GO:0005515|GO:0005524|GO:0019901|GO:0000166|GO:0003777|GO:0005524|GO:0000166|GO:0003777|GO:0005524	chr8	28981040	28981089	GTCACCCTGTGCTTCCTGCCCAAGATACTGACCCATTGAACCCCCAAAGC
332	6100747	0.0439046	0.0290658	down	1.54061	-1.54061	-0.623504	SOAT2	8435	Homo sapiens sterol O-acyltransferase 2 (SOAT2), mRNA.	GO:0006629|GO:0008202|GO:0008203	GO:0005624|GO:0005783|GO:0005789|GO:0016020|GO:0016021|GO:0016020|GO:0016021	GO:0004772|GO:0008415|GO:0016740	chr12	51804331	51804380	GCAGACTTGTGGGTAACTGATCACAGACCTCAGCATGGGGGTGACCAGGG
333	10008	0.0406441	0.0255329	down	1.54044	-1.54044	-0.623347	RERE	473	Homo sapiens arginine-glutamic acid dipeptide (RE) repeats (RERE), transcript variant 3, mRNA.	GO:0006338|GO:0006350|GO:0006355|GO:0006607|GO:0007275	GO:0000118|GO:0005634	GO:0003700|GO:0005515|GO:0008267|GO:0008270|GO:0043565|GO:0046872	chr1	8412757	8412806	GCCCTGACCTTCATGGTGTCTTTGAAGCCCAACCACTCGGTTTCCTTCGG
334	2710491	0.0450556	0.0305184	down	1.54006	-1.54006	-0.622982	DAP	1611	Homo sapiens death-associated protein (DAP), mRNA.	GO:0006915|GO:0008624			chr5	10732621	10732670	CATGGAACACCCCAGCAAGCACCTCCCAGCCTGCCTTTCGGAGCAGCACC
335	6590349	0.0317047	0.0153104	down	1.53991	-1.53991	-0.62285	LOC100129034	100129034	PREDICTED: Homo sapiens hypothetical protein LOC100129034 (LOC100129034), mRNA.							CGCGACCCTGCGGGCAGCGCTTAGGACTGCACATTTACATTTCCCAAATG
336	1820093	0.0124683	0.00191819	down	1.53989	-1.53989	-0.622828	HNRPA1P4	389674	PREDICTED: Homo sapiens heterogeneous nuclear ribonucleoprotein A1 pseudogene 4 (HNRPA1P4), mRNA.							AAATTTTGGAGGCAGAAGCTCTGGCCCCCATGGTGGTGGAGGCCAGTACT
337	5960739	0.0480489	0.0342913	down	1.53969	-1.53969	-0.622643	PSMD4	5710	Homo sapiens proteasome (prosome, macropain) 26S subunit, non-ATPase, 4 (PSMD4), mRNA.	GO:0031145|GO:0051436|GO:0051437	GO:0005829|GO:0043234|GO:0005829|GO:0043234|GO:0000502|GO:0005829	GO:0005515|GO:0005515|GO:0005515|GO:0005515	chr1	149505504	149505633	TTGCTTATGCCATGCAGATGTCCCTGCAGGGAGCAGAGTTTGGCCAGGCG
338	4890278	0.0168086	0.00408206	down	1.5384	-1.5384	-0.621433	MGC3032	65998	PREDICTED: Homo sapiens hypothetical protein MGC3032, transcript variant 3 (MGC3032), mRNA.				chr11	63284354	63284403	GGTCACAGCAGCCTTAGTTTAGGAGAAGAGCTAATCACAGGTGACCACTC
339	4150598	0.0418633	0.026746	down	1.53827	-1.53827	-0.621307	MSMB	4477	Homo sapiens microseminoprotein, beta- (MSMB), transcript variant PSP57, mRNA.	GO:0008150	GO:0005576|GO:0005615|GO:0005634	GO:0003674	chr10	51232332	51232381	GAGGACTGCAAGTATATCGTGGTGGAGAAGAAGGACCCAAAAAAGACCTG
340	150021	0.0159781	0.00294072	down	1.53665	-1.53665	-0.619785	SMARCB1	6598	Homo sapiens SWI/SNF related, matrix associated, actin dependent regulator of chromatin, subfamily b, member 1 (SMARCB1), transcript variant 2, mRNA.	GO:0001835|GO:0006338|GO:0006350|GO:0006357|GO:0008285|GO:0015074|GO:0030154|GO:0044419|GO:0045090|GO:0045786	GO:0000228|GO:0001741|GO:0005634|GO:0005654|GO:0016514	GO:0005515	chr22	22506489	22506538	GTGGAGTGGGGGCTTCCAGGTGGCCCTTCCCGGCACACATTCCATTTGTT
341	2750240	0.0198281	0.00597385	down	1.5365	-1.5365	-0.619644	MYH14	79784	Homo sapiens myosin, heavy chain 14, non-muscle (MYH14), transcript variant 1, mRNA.	GO:0007605|GO:0008360	GO:0016459	GO:0000166|GO:0003774|GO:0003779|GO:0005516|GO:0005524	chr19	50813543	50813592	ACGTAGCCACTCTCCTTCCCCCATTTCTGCGTCCACCCCTGAACTCCTGA
342	3460386	0.0307574	0.0140259	down	1.53597	-1.53597	-0.61915	B4GALT1	2683	Homo sapiens UDP-Gal:betaGlcNAc beta 1,4- galactosyltransferase, polypeptide 1 (B4GALT1), mRNA.	GO:0002064|GO:0002526|GO:0005975|GO:0005989|GO:0006012|GO:0006496|GO:0007155|GO:0007339|GO:0007341|GO:0008285|GO:0009101|GO:0009312|GO:0009312|GO:0009312|GO:0030198|GO:0030879|GO:0045136|GO:0048754|GO:0050900|GO:0051270|GO:0060046|GO:0060054|GO:0060055|GO:0060058	GO:0000138|GO:0005576|GO:0005737|GO:0005794|GO:0005794|GO:0005886|GO:0009897|GO:0009986|GO:0016021|GO:0016323|GO:0030057|GO:0030112|GO:0031526	GO:0003831|GO:0003831|GO:0003945|GO:0003945|GO:0004461|GO:0008092|GO:0008378|GO:0016757|GO:0030145|GO:0042803|GO:0043014|GO:0046872|GO:0048487	chr9	33100888	33100937	TGGCCTTTGGGAAAGATCAGAGAGGCAGAGGTGGCACAGGACAGTAAAGG
343	1770747	0.023495	0.00915823	down	1.53341	-1.53341	-0.616741	TMEM160	54958	Homo sapiens transmembrane protein 160 (TMEM160), mRNA.		GO:0016020|GO:0016021		chr19	52241719	52241768	TTCCGCAATGGCCTCCTGGCATCGGGCATCGGGGTCATCTCCTTCATGCA
344	2940066	0.0319021	0.0157466	down	1.53172	-1.53172	-0.615155	LOC388275	388275	PREDICTED: Homo sapiens similar to Heterogeneous nuclear ribonucleoprotein A1 (Helix-destabilizing protein) (Single-strand binding protein) (hnRNP core protein A1) (HDP-1) (Topoisomerase-inhibitor suppressed) (LOC388275), mRNA.				chr18	28246234	28246283	ACTCTGGCCCCTATGGCGGTGGAGGCCAGTACTTTGCAAAACCACGAAAC
345	7320424	0.026622	0.0114338	down	1.53118	-1.53118	-0.614643	HNRPA1L-2	664709	Homo sapiens heterogeneous nuclear ribonucleoprotein A1 pseudogene (HNRPA1L-2), non-coding RNA.				chr19	11776928	11776977	GGCGGTGGAGGCCAATACTTTGCAAAACCACGAAACCAAGTGGCTATGGC
346	1260730	0.0306938	0.0137073	down	1.52979	-1.52979	-0.613337	EPHB4	2050	Homo sapiens EPH receptor B4 (EPHB4), mRNA.	GO:0006468|GO:0007169|GO:0006468|GO:0007169|GO:0007411|GO:0007612|GO:0008283|GO:0009887|GO:0045765|GO:0048168|GO:0048170|GO:0050770	GO:0016020|GO:0016021|GO:0005887|GO:0009986|GO:0016020	GO:0000166|GO:0004872|GO:0005003|GO:0005524|GO:0016740|GO:0000166|GO:0004872|GO:0005003|GO:0005102|GO:0005524|GO:0008046|GO:0016740	chr7	100400366	100400415	CATGTCTGTTTCCAGAACAGTGCCTTGGTCATCCCACATCCCCGGACCCC
347	2630746	0.0198831	0.00609045	down	1.52923	-1.52923	-0.612809	LAMB1	3912	Homo sapiens laminin, beta 1 (LAMB1), mRNA.	GO:0007155|GO:0030335|GO:0031175|GO:0042476|GO:0050679	GO:0005578|GO:0005576|GO:0005604|GO:0005604|GO:0005606|GO:0005607|GO:0005607|GO:0005737|GO:0005856|GO:0043257|GO:0043257|GO:0043259|GO:0048471	GO:0005201|GO:0005515	chr7	107353919	107353968	GAATGTGGAAGAACTTAAGCGGAAAGCTGCCCAAAACTCCGGGGAGGCAG
348	2470379	0.0317047	0.0152752	down	1.52673	-1.52673	-0.610443	STAP2	55620	Homo sapiens signal transducing adaptor family member 2 (STAP2), transcript variant 1, mRNA.		GO:0005737|GO:0005737|GO:0005886	GO:0005515|GO:0005515	chr19	4325216	4325265	AGTTGCCAAAGCCTCCTGCCAAGCTTCCAAAGCCACCCGTTGGACCCAAG
349	5700719	0.0250655	0.00994607	down	1.52629	-1.52629	-0.610029	UHRF1BP1L	23074	Homo sapiens UHRF1 binding protein 1-like (UHRF1BP1L), transcript variant 1, mRNA.				chr12	100433434	100433483	CTGAAGAAACAACGCAGTGTCACGCAAGCCACTCAGACAAGCCCAGGGGT
350	4850021	0.0541631	0.0413167	down	1.52603	-1.52603	-0.60978	LOC286157	286157	PREDICTED: Homo sapiens misc_RNA (LOC286157), miscRNA.							CCGTACCAGCTCAAGCCTTCCAGCTCTCCGGTCATCTTTGCAGGCGGTCA
351	6020093	0.0451245	0.0311436	down	1.52362	-1.52362	-0.6075	SARS	6301	Homo sapiens seryl-tRNA synthetase (SARS), mRNA.	GO:0006434|GO:0006434|GO:0008033	GO:0005737|GO:0005737	GO:0000166|GO:0004828|GO:0005524|GO:0000166|GO:0003723|GO:0004828|GO:0005515|GO:0005524|GO:0016874	chr1	109581909	109581958	CGCCCATTGAGCAGGAGCCATCAAAGAAGCAGAAGAAGCAACATGAGGGC
352	7400025	0.0210548	0.00710375	down	1.52314	-1.52314	-0.607045	MTP18	51537	Homo sapiens mitochondrial protein 18 kDa (MTP18), nuclear gene encoding mitochondrial protein, transcript variant 1, mRNA.	GO:0006915|GO:0015976	GO:0005739	GO:0004089|GO:0008270	chr22	29154916	29154965	GGTGGTATGGCTGAACAAGGAGCGGCAGACAACTCAGGGAGAAACTCAGG
353	3360220	0.022514	0.00824852	down	1.52265	-1.52265	-0.606585	RMND1	55005	Homo sapiens required for meiotic nuclear division 1 homolog (S. cerevisiae) (RMND1), mRNA.				chr6	151768567	151768616	GCGGAATCACCTGAATGAGAAGAGGGCACTCCGCTTGGAGTGGATGATTG
354	6250017	0.0168086	0.00409692	down	1.52257	-1.52257	-0.606506	TH1L	51497	Homo sapiens TH1-like (Drosophila) (TH1L), transcript variant 2, mRNA.	GO:0006355|GO:0016481	GO:0005634|GO:0005654	GO:0005515	chr20	57002634	57002683	CATCGCAGGTACCATCAAAACGGAAGGCGAGCATGACCCTGTGACGGAGT
355	1090470	0.0550133	0.0424355	down	1.5216	-1.5216	-0.605588	LOC92755	92755	PREDICTED: Homo sapiens misc_RNA (LOC92755), miscRNA.							GGGTGACCACACCAACCTATGGGGATCTGAACCACCTCCTCTAAGACACC
356	6770673	0.0414379	0.0261813	down	1.52144	-1.52144	-0.605441	SOCS2	8835	Homo sapiens suppressor of cytokine signaling 2 (SOCS2), mRNA.	GO:0001558|GO:0006511|GO:0006916|GO:0007242|GO:0007259|GO:0009968	GO:0005737	GO:0005070|GO:0005131|GO:0005148|GO:0005159|GO:0005515|GO:0008269	chr12	92493848	92493897	GTAGGTATAGGCATTCTACCCTTTGAAATAGCTGTGTCCCAACCTGTTGC
357	460100	0.00263198	2.81195e-05	down	1.51988	-1.51988	-0.603959	PAK4	10298	Homo sapiens p21 protein (Cdc42/Rac)-activated kinase 4 (PAK4), transcript variant 1, mRNA.	GO:0006468|GO:0006928|GO:0007165	GO:0005794	GO:0000166|GO:0004674|GO:0005515|GO:0005524|GO:0016740	chr19	39669390	39669439	TCGTGACTTTTAGAAAAACACAGGGACTCGTGGGAGCAAGCGAGGCTCCC
358	1710484	0.0449235	0.030141	down	1.51911	-1.51911	-0.603223	FMOD	2331	Homo sapiens fibromodulin (FMOD), mRNA.	GO:0007181	GO:0005576|GO:0005578	GO:0005515|GO:0005515	chr1	203310041	203310090	GGGGCAAGGACTGTTGGAGGAGAGTTAGCCCAAGTATAGGCTCTGCCCAG
359	6380128	0.0166007	0.00343586	down	1.51904	-1.51904	-0.603161	CLTA	1211	Homo sapiens clathrin, light chain (Lca) (CLTA), transcript variant 2, mRNA.	GO:0006886|GO:0016192	GO:0005886|GO:0005886|GO:0030130|GO:0030132|GO:0030659|GO:0031410	GO:0005198|GO:0005509|GO:0005515	chr9	36191149	36191198	TGGGAACGGGTGGCCCGGCTGTGTGACTTTAACCCCAAGTCTAGCAAGCA
360	5900368	0.0360247	0.0204756	down	1.51886	-1.51886	-0.60299	MSMB	4477	Homo sapiens microseminoprotein, beta- (MSMB), transcript variant PSP94, mRNA.	GO:0008150	GO:0005576|GO:0005615|GO:0005634	GO:0003674	chr10	51226794	51226843	CTCGGAGTGGCAGACTGACAACTGTGAGACATGCACTTGCTACGAAACAG
361	5390487	0.0423575	0.0273333	down	1.5164	-1.5164	-0.600652	SPTBN1	6711	Homo sapiens spectrin, beta, non-erythrocytic 1 (SPTBN1), transcript variant 1, mRNA.	GO:0007182|GO:0007184|GO:0051016	GO:0005634|GO:0005730|GO:0005737|GO:0005856|GO:0005886|GO:0008091	GO:0003779|GO:0005200|GO:0005515|GO:0005516	chr2	54745221	54745270	CAGCGAGGTCCCTGTGAGTTTGAAAGAAGCTGTCTGCGAAGTGGCCCTTG
362	7040376	0.0028581	3.66423e-05	down	1.51509	-1.51509	-0.599404	CYMP	643160	Homo sapiens chymosin pseudogene (CYMP), non-coding RNA.				chr1	110834335	110834384	CGCCTGAGCAGCATTCCCACGGCTGTCTTCGAGATCCACGGCAAGAAGTA
363	6040487	0.0197978	0.00588011	down	1.51504	-1.51504	-0.599355	RAD21	5885	Homo sapiens RAD21 homolog (S. pombe) (RAD21), mRNA.	GO:0006302|GO:0006915|GO:0007049|GO:0007059|GO:0007067|GO:0007131|GO:0051301	GO:0000228|GO:0005634	GO:0005515	chr8	117932155	117933384	CCAGAGCCTGTGATGCCTCCTCAGCAGGTAGAGCAGATGGAAATACCACC
364	6130630	0.0263626	0.0111534	down	1.51483	-1.51483	-0.59916	PRR5	55615	Homo sapiens proline rich 5 (renal) (PRR5), transcript variant 4, mRNA.				chr22	43511945	43511994	GGTTGGAAATACCATCAGCCTTCCTTGCTCGGCCCAGGTCTGTTTCAGGC
365	3450600	0.0405758	0.0252298	down	1.51358	-1.51358	-0.597963	DYNC1H1	1778	Homo sapiens dynein, cytoplasmic 1, heavy chain 1 (DYNC1H1), mRNA.	GO:0007018|GO:0006508|GO:0007018|GO:0007052	GO:0030286|GO:0005737|GO:0005794|GO:0005868|GO:0005874	GO:0003777|GO:0000166|GO:0003777|GO:0004197|GO:0005515|GO:0005515|GO:0005524|GO:0042623	chr14	101586246	101586531	GCGCTGGGTCAAGCAGACAAACACCGAGAAGAAGGCCAGTGTGGTAACCT
366	5870328	0.0377443	0.0222595	down	1.51263	-1.51263	-0.597059	LOC440589	440589	PREDICTED: Homo sapiens similar to ribosomal protein S2, transcript variant 3 (LOC440589), mRNA.							GTTGCTATCGGGGACTACAATGGCCACGTCGGTCTGGGTGTTAAGTGCTC
367	2120703	0.00944686	0.00102947	down	1.51246	-1.51246	-0.596894	LOC645173	645173	PREDICTED: Homo sapiens misc_RNA (LOC645173), miscRNA.				chr17	49189677	49189726	CTACTGAAGGAGCAAGATCGGCAAGCCCCACACCGTCCCTTGCAAGGCGA
368	670634	0.0210548	0.00707981	down	1.51108	-1.51108	-0.595582	SP8	221833	Homo sapiens Sp8 transcription factor (SP8), transcript variant 1, mRNA.	GO:0009953|GO:0009954|GO:0030326	GO:0005622|GO:0005634	GO:0003677|GO:0008270|GO:0046872	chr7	20788631	20788680	TTGTCCAAGTGAAACTCGACTAACTTTGGCCTTTGTGTATTTCCTGAAGG
369	4280615	0.022514	0.00813061	down	1.51107	-1.51107	-0.595572	MARVELD3	91862	Homo sapiens MARVEL domain containing 3 (MARVELD3), transcript variant 2, mRNA.		GO:0016020|GO:0016021		chr16	70226242	70226291	GGTGGAAGGTAGTCTGAGCCACTGCCTTTCCCAAGAATCCCTTGTTGTGG
370	4890707	0.048252	0.0346424	down	1.50928	-1.50928	-0.593857	PVRL2	5819	Homo sapiens poliovirus receptor-related 2 (herpesvirus entry mediator B) (PVRL2), transcript variant alpha, mRNA.	GO:0007155|GO:0007156	GO:0005886|GO:0016021	GO:0005515|GO:0015026|GO:0042803	chr19	45381836	45381885	CTGGACGGCTCCCTCATCTCACGGCGGGCAGTTTATGTGTGACCTGGACA
371	6660240	0.0468468	0.0331331	down	1.50923	-1.50923	-0.593809	FGFR4	2264	Homo sapiens fibroblast growth factor receptor 4 (FGFR4), transcript variant 3, mRNA.	GO:0001759|GO:0006468|GO:0008543|GO:0030324	GO:0005886|GO:0005886|GO:0005887	GO:0000166|GO:0004872|GO:0005007|GO:0005524|GO:0016740	chr5	176457351	176457400	ACACAGTGCTCGACCTTGATAGCATGGGGCCCCTGGCCCAGAGTTGCTGT
372	4060364	0.0250655	0.0100554	down	1.50722	-1.50722	-0.591894	MGAT4B	11282	Homo sapiens mannosyl (alpha-1,3-)-glycoprotein beta-1,4-N-acetylglucosaminyltransferase, isozyme B (MGAT4B), transcript variant 2, mRNA.	GO:0005975|GO:0006491|GO:0005975	GO:0000139|GO:0005794|GO:0016020|GO:0016021|GO:0016020	GO:0008454|GO:0016758|GO:0046872|GO:0016758	chr5	179157582	179157631	TACCCTGTGGCCAGCCCTGAAGCCCACATTTCTGGGGGTGTCGTCACTGC
373	6960576	0.0317813	0.0155459	down	1.50702	-1.50702	-0.591699	WDR23	80344	Homo sapiens WD repeat domain 23 (WDR23), transcript variant 1, mRNA.				chr14	23663584	23663633	GAAGGTACACACATCCAGGGGTGTTCACAGGCTTTCACAGCAAGGGTACC
374	4280524	0.0471502	0.0334484	down	1.50512	-1.50512	-0.589879	LEPREL1	55214	Homo sapiens leprecan-like 1 (LEPREL1), mRNA.	GO:0019538|GO:0055114	GO:0005783|GO:0005794	GO:0005506|GO:0016491|GO:0016702|GO:0016706|GO:0019797|GO:0031418|GO:0046872	chr3	191157361	191157410	CCATGGCCAGGTTGCCTAGGAGTGGGGTCCACTGATGAAAAGAGGTGTTT
375	7100274	0.0445504	0.0296051	down	1.50303	-1.50303	-0.58787	ALDH6A1	4329	Homo sapiens aldehyde dehydrogenase 6 family, member A1 (ALDH6A1), nuclear gene encoding mitochondrial protein, mRNA.	GO:0006573|GO:0019859|GO:0055114	GO:0005739	GO:0000062|GO:0004491|GO:0016491|GO:0018478	chr14	74527139	74527188	AGGGAACTGCCTAGTGTAACAATGAAACCAGATTTCTCACTTGCTCTTCA
376	2810615	0.0558141	0.0432917	down	1.50276	-1.50276	-0.587611	GRB10	2887	Homo sapiens growth factor receptor-bound protein 10 (GRB10), transcript variant 4, mRNA.	GO:0007165|GO:0048009|GO:0007165|GO:0007267|GO:0008286|GO:0048009	GO:0005737|GO:0005886	GO:0004872|GO:0005515|GO:0005070|GO:0005515|GO:0005070|GO:0005070|GO:0005515	chr7	50625509	50625558	TACCTGACAGTATGACCGATCTCTGCGCCTTTCTGGGGGCGGGCAAGCTG
377	360132	0.00200583	6.10852e-06	down	1.50133	-1.50133	-0.586241	LHFPL2	10184	Homo sapiens lipoma HMGIC fusion partner-like 2 (LHFPL2), mRNA.				chr5	77817210	77817259	TGCTAATGCTAGACCAGTATTTAAGGGCTAATCTCACACCTCCTTAGCTG
378	3390152	0.022514	0.00793884	down	1.50129	-1.50129	-0.586205	PRKDC	5591	Homo sapiens protein kinase, DNA-activated, catalytic polypeptide (PRKDC), transcript variant 1, mRNA.	GO:0000723|GO:0001756|GO:0002328|GO:0006303|GO:0006310|GO:0006464|GO:0006915|GO:0007420|GO:0007507|GO:0010332|GO:0018105|GO:0033077|GO:0033152|GO:0033153	GO:0005634|GO:0005654|GO:0005654|GO:0005958	GO:0003677|GO:0004677|GO:0005515|GO:0005524|GO:0016740	chr8	48853728	48853844	GCTTTCAAAGCATTTACAAGTGCTGCAAGTTAGTGAAACAGCTGTCTCCG
379	780762	0.0168699	0.00423222	down	1.50125	-1.50125	-0.586163	CSNK1D	1453	Homo sapiens casein kinase 1, delta (CSNK1D), transcript variant 1, mRNA.	GO:0006281|GO:0006468|GO:0007165|GO:0016055	GO:0005737	GO:0000166|GO:0004674|GO:0005515|GO:0005524|GO:0016740	chr17	80202348	80202397	TTGCAGAGAATCAGACTCCTTTTCCAGGGCCTCAGCTCCCTCCAGTGGTG
380	1030047	0.0168086	0.00368106	down	1.50104	-1.50104	-0.585966	TIA1	7072	Homo sapiens TIA1 cytotoxic granule-associated RNA binding protein (TIA1), transcript variant 1, mRNA.	GO:0006915|GO:0006917		GO:0000166|GO:0003676|GO:0000166|GO:0003676|GO:0000166|GO:0003723|GO:0008143	chr2	70293360	70293409	GCATGTTGCCCAATCAGCCTTCTGGGTATCGAGTGGCAGGGTATGAAACC
381	4040750	0.0300559	0.0133582	down	1.50062	-1.50062	-0.585559	SLC39A4	55630	Homo sapiens solute carrier family 39 (zinc transporter), member 4 (SLC39A4), transcript variant 1, mRNA.	GO:0006811|GO:0006829|GO:0006882|GO:0030001	GO:0005768|GO:0005886|GO:0016021|GO:0016023|GO:0016324|GO:0055038	GO:0005385|GO:0008270|GO:0046873	chr8	145608999	145609048	TCTTACGTGGCACTCGCGGTTGGAGTCAGCGAGGAGAGCGAGGCCTGGAT
382	3520671	0.0342953	0.0177339	down	1.50004	-1.50004	-0.585004	AGPAT2	10555	Homo sapiens 1-acylglycerol-3-phosphate O-acyltransferase 2 (lysophosphatidic acid acyltransferase, beta) (AGPAT2), transcript variant 1, mRNA.	GO:0006654|GO:0008152|GO:0008654|GO:0008152|GO:0008654	GO:0005783|GO:0005829|GO:0016020|GO:0016021|GO:0005783|GO:0016020	GO:0003841|GO:0003841|GO:0008415|GO:0016740|GO:0046027|GO:0003841|GO:0008415|GO:0016740	chr9	139567909	139567958	TCTGGGAGCTGGGATGATAAAGATGAGGCTTGCGGCTGTGGCCCGCTGGT
