# Supplementary material for: Investigation of the influence of high glucose on molecular and genetic responses: an in vitro study using a human intestine model
Source: Genes Nutr. 2018 Apr 30;13:11. doi: 10.1186/s12263-018-0602-x (PMC5928582; doi:10.1186/s12263-018-0602-x)
Supplement: Supplementary file 3 — Table S3. The list of the significantly upregulated genes under high glucose treatment condition (297 genes). (XLSX 85 kb) [file 12263_2018_602_MOESM3_ESM.xlsx]

## Sheet: Sheet1
	ProbeID	p (Corr)	p	Regulation	FC (abs)	FC	Log FC	Symbol	Entrez_Gene_ID	Definition	Ontology_Process	Ontology_Component	Ontology_Function	Chromosome	Chromosome Start Index(Avadis)	Chromosome End Index(Avadis)	Probe_Sequence
1	1240440	0.0104918	0.00460324	up	7.62132	7.62132	2.93004	TXNIP	10628	Homo sapiens thioredoxin interacting protein (TXNIP), mRNA.	GO:0006350|GO:0006355|GO:0006979|GO:0007049|GO:0030216|GO:0006979	GO:0005737|GO:0005737	GO:0004857|GO:0005515|GO:0004857|GO:0005515	chr1	144153759	144153808	CAGCCATAGCACTTTGTTCACTGTCCTGTGTCAGAGCACTGAGCTCCACC
2	4120240	0.024928	0.0165851	up	3.123	3.123	1.64293	C12orf36	283422	Homo sapiens chromosome 12 open reading frame 36 (C12orf36), mRNA.				chr12	13524358	13524407	AGAATATCAGCTGCTTCCTCCTCTGGTTTCTCATGGCAGGTTGTGCATTC
3	870524	0.00138502	7.19725e-05	up	3.00041	3.00041	1.58516	HOXB8	3218	Homo sapiens homeobox B8 (HOXB8), mRNA.	GO:0006355|GO:0007275|GO:0009952	GO:0005634	GO:0003700|GO:0043565	chr17	46689739	46689788	GTTGTTCCTCTATACTTTGTTCTGTTGTCTGCGCCTGAAAAGGGCGGAAG
4	4230619	0.00138502	5.69255e-05	up	2.55096	2.55096	1.35104	GCA	25801	Homo sapiens grancalcin, EF-hand calcium binding protein (GCA), mRNA.	GO:0006944	GO:0005737|GO:0005886	GO:0005509	chr2	162925415	162925464	GTTGGTGGTGTTTGAGGGTTGGCTAGAAATGAAAGCCTGGATTTTGTGCC
5	5690246	0.0134073	0.00714292	up	2.30457	2.30457	1.2045	SPIRE1	56907	Homo sapiens spire homolog 1 (Drosophila) (SPIRE1), transcript variant 2, mRNA.	GO:0006810|GO:0048193	GO:0005737|GO:0005794|GO:0005856	GO:0003779|GO:0008270	chr18	12448231	12448280	CTAGGCTTCCTGCGTGTGTAAAAGTCGAGGTATTGCTGGCATTCAGGGTG
6	3140427	0.023363	0.0153756	up	2.25349	2.25349	1.17216	LCN15	389812	Homo sapiens lipocalin 15 (LCN15), mRNA.				chr9	139654106	139654155	CTCCACCCCCCGCCTGTGGGATGCCTTGTGGGACGTCTCTTTCTATTCAA
7	7400377	0.0321866	0.0232	up	2.23343	2.23343	1.15926	CEACAM6	4680	Homo sapiens carcinoembryonic antigen-related cell adhesion molecule 6 (non-specific cross reacting antigen) (CEACAM6), mRNA.	GO:0007165|GO:0007267	GO:0005886|GO:0005886|GO:0005887|GO:0031225		chr19	46967587	46967636	CTAGGTGAGCGCATTGAGCCAGTGGTGCTAAATGCTACATACTCCAACTG
8	5960332	0.00655497	0.00224101	up	2.21589	2.21589	1.14788	SLC39A10	57181	Homo sapiens solute carrier family 39 (zinc transporter), member 10 (SLC39A10), mRNA.	GO:0006811|GO:0006829|GO:0030001	GO:0005622|GO:0016020|GO:0016021	GO:0008270|GO:0046873	chr2	196310268	196310317	GTTGGAGGTCATTAACGTTACTTGTACAATGCTGTCACTGTGTGACATCC
9	380019	0.00811007	0.00321168	up	2.20196	2.20196	1.13879	DDIT4L	115265	Homo sapiens DNA-damage-inducible transcript 4-like (DDIT4L), mRNA.	GO:0009968	GO:0005737		chr4	101326239	101326288	AGCTCCAAAGGTTCACTGTGTTTCTGCCGCTGTCCTGGAGTTGTCACCAC
10	1980491	0.0209484	0.0134284	up	2.1954	2.1954	1.13448	BAAT	570	Homo sapiens bile acid Coenzyme A: amino acid N-acyltransferase (glycine N-choloyltransferase) (BAAT), mRNA.	GO:0006629|GO:0006637|GO:0008206|GO:0006544|GO:0006629|GO:0006637|GO:0007586|GO:0008206	GO:0005737|GO:0005782|GO:0005829	GO:0016290|GO:0016410|GO:0016740|GO:0016790|GO:0004091|GO:0016290|GO:0016410|GO:0016740|GO:0016787|GO:0016790|GO:0047963	chr9	103163173	103163222	CATGAGGGATTCTGTATCCTGTCTCTCATCTACACTTGCTGGCCTTCCTG
11	6130152	0.00286731	0.000498307	up	2.18147	2.18147	1.1253	LOC644695	644695	PREDICTED: Homo sapiens hypothetical LOC644695 (LOC644695), mRNA.				chr17	44069024	44069073	AACACGCCCCTTCACCCGGCGCGGGACGCAGAGCTGCGAGAGAATCTTGT
12	1510424	0.00530315	0.00151433	up	2.17364	2.17364	1.12011	S100P	6286	Homo sapiens S100 calcium binding protein P (S100P), mRNA.	GO:0043542	GO:0005634|GO:0005737	GO:0000287|GO:0005509|GO:0048306	chr4	6698765	6698814	AATGATGCCCTGGAGATGTCACAGATTCCTGGCAGAGCCATGGTCCCAGG
13	7150176	0.0436166	0.035788	up	2.16017	2.16017	1.11114	MAT2A	4144	Homo sapiens methionine adenosyltransferase II, alpha (MAT2A), mRNA.	GO:0006556|GO:0006730		GO:0000166|GO:0000287|GO:0004478|GO:0005524|GO:0016740|GO:0030955|GO:0050897	chr2	85625714	85625763	TGGTGCGGCTGGCCATGGAGAAAGCTGACTTGGCTGGTGTGGTACAGAGA
14	50050	0.00220439	0.000251384	up	2.14115	2.14115	1.09838	AMD1	262	Homo sapiens adenosylmethionine decarboxylase 1 (AMD1), transcript variant 2, mRNA.	GO:0006597|GO:0008295|GO:0006597|GO:0008295|GO:0006597|GO:0008295|GO:0006597|GO:0008295	GO:0005575	GO:0004014|GO:0004014|GO:0004014|GO:0004014|GO:0004014|GO:0016829	chr6	111216560	111216609	GGAGCTCTGTTTTGAGGACCAATGCTTAAGGTGGACTTTGTTCGTAAACA
15	2850059	0.0245451	0.0162235	up	2.13476	2.13476	1.09408	CRY1	1407	Homo sapiens cryptochrome 1 (photolyase-like) (CRY1), mRNA.	GO:0006281|GO:0006350|GO:0006355|GO:0007623|GO:0018298|GO:0050896	GO:0005634|GO:0005737|GO:0005739	GO:0000166|GO:0003677|GO:0003913|GO:0005515|GO:0008020	chr12	105909326	105909375	GACCCAAACTTGTGGAAGTATCATGTGTTAAGTTCTCTGTCTCTGTTTCT
16	6860753	0.00220439	0.000257492	up	2.10543	2.10543	1.07412	TSPO	706	Homo sapiens translocator protein (18kDa) (TSPO), transcript variant PBR, mRNA.	GO:0006626|GO:0006783|GO:0006820|GO:0006915|GO:0008202|GO:0008283|GO:0032374	GO:0005739|GO:0016021|GO:0005739|GO:0005741|GO:0016020|GO:0016021	GO:0004872|GO:0008503|GO:0015485	chr22	41889087	41889136	ACCTGAGCCCCCACCCGGGAGCAGTGTCCTGTGCTTTCTGCATGCTTAGA
17	1940162	0.0399949	0.0319048	up	2.10535	2.10535	1.07406	GBP2	2634	Homo sapiens guanylate binding protein 2, interferon-inducible (GBP2), mRNA.	GO:0006955|GO:0006955	GO:0005886	GO:0003924|GO:0005525|GO:0000166|GO:0003924|GO:0005525	chr1	89573787	89573836	GCCTGTCCAGCTCCCTCTCCCCAAGAAACAACATGAATGAGCAACTTCAG
18	1740154	0.0131012	0.00690518	up	2.10203	2.10203	1.07178	TMEM106B	54664	Homo sapiens transmembrane protein 106B (TMEM106B), mRNA.		GO:0016020|GO:0016021		chr7	12243189	12243238	GTAGCCTCCATCATGACACACTTACTACATTTATGAATTGAGCAGTTCTG
19	5570279	0.00513953	0.00142032	up	2.09714	2.09714	1.06842	HIST1H1C	3006	Homo sapiens histone cluster 1, H1c (HIST1H1C), mRNA.	GO:0006334|GO:0016584	GO:0000786|GO:0005634|GO:0005694	GO:0003677|GO:0005515	chr6	26164078	26164127	GTGGCTAAGAGCCCAAAGAAGGCCAAGGTTGCGAAGCCCAAGAAAGCTGC
20	2320709	0.0557656	0.0489339	up	2.09604	2.09604	1.06767	LOC729236	729236	PREDICTED: Homo sapiens misc_RNA (LOC729236), miscRNA.							AAAAAACAAGCCTTTCGTTGCCTGATCGCCGCCATCATGGGTCGTATGCG
21	2070170	0.00115798	2.69941e-05	up	2.06959	2.06959	1.04934	UBE2L6	9246	Homo sapiens ubiquitin-conjugating enzyme E2L 6 (UBE2L6), transcript variant 1, mRNA.	GO:0006511|GO:0043687|GO:0051246|GO:0006511|GO:0032020|GO:0051246|GO:0006511|GO:0032020|GO:0051246	GO:0005737|GO:0005737	GO:0004842|GO:0005515|GO:0016874|GO:0005515|GO:0016874|GO:0042296|GO:0005515|GO:0016874|GO:0042296	chr11	57319155	57319204	CCTCCAGCATTCAGTCCAGGGGGAGCCACGGAAACCATGTTCTTGCTTAA
22	6520215	0.044205	0.0367745	up	2.06374	2.06374	1.04526	ANXA1	301	Homo sapiens annexin A1 (ANXA1), mRNA.	GO:0007049|GO:0007165|GO:0042127|GO:0050482|GO:0007049|GO:0007165|GO:0042127|GO:0050482|GO:0006629|GO:0006916|GO:0006928|GO:0006954|GO:0007166|GO:0018149|GO:0030216	GO:0042383|GO:0042383|GO:0001533|GO:0005634|GO:0005737|GO:0005886|GO:0005929|GO:0016323	GO:0004859|GO:0005509|GO:0005515|GO:0005544|GO:0004859|GO:0005509|GO:0005515|GO:0005544|GO:0005102|GO:0005198|GO:0005509|GO:0005544|GO:0019834|GO:0030674	chr9	74974816	74974865	CCTGGTGGCTCTTTGTGGAGGAAACTAAACATTCCCTTGATGGTCTCAAG
23	3360053	0.00115798	2.12885e-05	up	2.05592	2.05592	1.03978	KDELR3	11015	Homo sapiens KDEL (Lys-Asp-Glu-Leu) endoplasmic reticulum protein retention receptor 3 (KDELR3), transcript variant 1, mRNA.	GO:0006621|GO:0015031|GO:0016192	GO:0005783|GO:0005789|GO:0016020|GO:0016021	GO:0004872|GO:0046923	chr22	37208995	37209044	CTGCCTTCAGGCCAGAAGCAAACCAAATTTACCAGGTTTGGCTGGAGGAG
24	1340100	0.00749516	0.00281869	up	2.0428	2.0428	1.03055	LOC440928	440928	PREDICTED: Homo sapiens hypothetical LOC440928 (LOC440928), mRNA.							GGAGAGTTCTAGGAAGTTTTGTGATCTATGTCCGGTGTGGGTTTTTGTCC
25	5270689	0.000247912	1.12969e-06	up	2.03577	2.03577	1.02557	HMGN4	10473	Homo sapiens high mobility group nucleosomal binding domain 4 (HMGN4), mRNA.		GO:0000785|GO:0005634	GO:0003677	chr6	26546880	26546929	CCTCTGTCTCCAGTATCACCACAAAATTGTTCTTCCTTGGAGTGTCTTGG
26	5570139	0.0109903	0.00488459	up	2.02877	2.02877	1.0206	QPCT	25797	Homo sapiens glutaminyl-peptide cyclotransferase (QPCT), mRNA.	GO:0006464|GO:0006508		GO:0008233|GO:0008270|GO:0008415|GO:0016603|GO:0016740|GO:0046872	chr2	37453335	37453384	CAGTTCTGCATCTGATACCGTCTCCTTTCCCTGAAGTCTGGCACACCATG
27	5700088	0.000247912	1.81118e-06	up	2.01561	2.01561	1.01121	KLF11	8462	PREDICTED: Homo sapiens Kruppel-like factor 11 (KLF11), mRNA.	GO:0000122|GO:0006350|GO:0006915|GO:0008285	GO:0005622|GO:0005634	GO:0003700|GO:0008270|GO:0046872				AGGTGGGCTCCCCTCGTGCACTTTATTGCCTGGGCAGTTTTGCTTGATCT
28	5820035	0.00892692	0.00359987	up	2.01049	2.01049	1.00755	NFE2L3	9603	Homo sapiens nuclear factor (erythroid-derived 2)-like 3 (NFE2L3), mRNA.	GO:0006355|GO:0006366	GO:0005634	GO:0003700|GO:0003713|GO:0043565|GO:0046983	chr7	26192199	26192248	CCCAGTAAGACTTTCCATCTTGGCAGCCATCCTTTTTAAGAGTAAGTTGG
29	2940369	0.00249695	0.000384146	up	2.00699	2.00699	1.00504	SKP1	6500	Homo sapiens S-phase kinase-associated protein 1 (SKP1), transcript variant 1, mRNA.	GO:0006511|GO:0051437	GO:0005654|GO:0005829|GO:0005829|GO:0005829|GO:0019005	GO:0005515|GO:0005515|GO:0005515|GO:0005515|GO:0005515|GO:0005515	chr5	133492119	133492168	TCCCTTGACAGTAGTTTGCCTTCATCTCACCTTTCATTTGTCCCAAATTC
30	3850228	0.00245507	0.000307758	up	2.00509	2.00509	1.00367	ZRANB2	9406	Homo sapiens zinc finger, RAN-binding domain containing 2 (ZRANB2), transcript variant 2, mRNA.	GO:0006397|GO:0008380	GO:0005622|GO:0005634	GO:0003700|GO:0003723|GO:0005515|GO:0008270|GO:0046872	chr1	71529232	71529281	TTGTGCCTCAGACTTTTTGAAAGTCTACCTTCTAAATTGCCCCGACGATC
31	60743	0.0104587	0.00449935	up	1.99358	1.99358	0.995359	TRIM55	84675	Homo sapiens tripartite motif-containing 55 (TRIM55), transcript variant 1, mRNA.	GO:0007165|GO:0007165	GO:0005622|GO:0005634|GO:0005737|GO:0005874|GO:0005874|GO:0005622	GO:0004871|GO:0004871|GO:0005515|GO:0008270|GO:0046872|GO:0005515|GO:0008270|GO:0046872	chr8	67087397	67087446	TGGTGACACTTTCATGGTCCAGAAAGCTGAAGGCCTGGGCATCTCTTGTG
32	1300768	0.00210481	0.000221875	up	1.97488	1.97488	0.981763	RAB18	22931	Homo sapiens RAB18, member RAS oncogene family (RAB18), mRNA.	GO:0006355|GO:0006897|GO:0007264|GO:0015031|GO:0006355|GO:0007264|GO:0015031|GO:0007264|GO:0015031|GO:0006355|GO:0007264|GO:0015031	GO:0005575|GO:0005622|GO:0005886|GO:0005622|GO:0005622	GO:0000166|GO:0003924|GO:0005524|GO:0005525|GO:0008134|GO:0000166|GO:0005524|GO:0005525|GO:0008134|GO:0000166|GO:0005525|GO:0000166|GO:0005524|GO:0005525|GO:0008134	chr10	27828741	27828790	ATAGCCTGCTTTCCCTAGATGCATTTGTGTAGGAAGTATATACATTTCCC
33	7150634	0.0497877	0.0426955	up	1.96116	1.96116	0.971709	APOD	347	Homo sapiens apolipoprotein D (APOD), mRNA.	GO:0006629|GO:0006810	GO:0005576|GO:0005615	GO:0005215|GO:0005319|GO:0005501|GO:0005515|GO:0008289	chr3	196777220	196777269	CCTGGCCACCGACTATGAGAACTATGCCCTCGTGTATTCCTGTACCTGCA
34	6250154	0.0109975	0.00505989	up	1.93388	1.93388	0.9515	LZTFL1	54585	Homo sapiens leucine zipper transcription factor-like 1 (LZTFL1), mRNA.				chr3	45865671	45865720	GGTGGTTTGAGCCTTGATTAGACTTTTGATGTGCTAAGCCAGACAGGCAG
35	1570754	0.0141612	0.00786735	up	1.91699	1.91699	0.93884	CSTF3	1479	Homo sapiens cleavage stimulation factor, 3' pre-RNA, subunit 3, 77kDa (CSTF3), transcript variant 1, mRNA.	GO:0006396|GO:0000398|GO:0006378|GO:0006379	GO:0005622|GO:0005622|GO:0005634	GO:0003723|GO:0005515	chr11	33106737	33106786	GTGGCAGAACCACATTTTGTTCCCTCTTCAAGGGTGTCTTGTATGTGCCG
36	1510091	0.00174374	0.000169341	up	1.91342	1.91342	0.936152	VPS36	51028	Homo sapiens vacuolar protein sorting 36 homolog (S. cerevisiae) (VPS36), mRNA.	GO:0006350|GO:0006355|GO:0015031	GO:0005634|GO:0005737|GO:0005764|GO:0005770	GO:0008289|GO:0043130	chr13	52986870	52986919	CTGGTTTGTTCATGGATGTATTCTAAGAGCTGAGAACAGGGCCTGGACAC
37	4760474	0.00430149	0.000989334	up	1.90682	1.90682	0.93117	TUBA4A	7277	Homo sapiens tubulin, alpha 4a (TUBA4A), mRNA.	GO:0007018|GO:0051258|GO:0007018|GO:0051258|GO:0007018|GO:0051258	GO:0005874|GO:0043234|GO:0005874|GO:0043234|GO:0005874|GO:0043234	GO:0000166|GO:0003924|GO:0005198|GO:0005525|GO:0000166|GO:0003924|GO:0005198|GO:0005525|GO:0000166|GO:0003924|GO:0005198|GO:0005515|GO:0005525	chr2	220115038	220115087	GAGGGAGAAGAATAAAGCAGCTGCCTGGAGCCTATTCACTATGTTTATTG
38	4150037	0.0154905	0.009003	up	1.90378	1.90378	0.92887	G3BP2	9908	Homo sapiens GTPase activating protein (SH3 domain) binding protein 2 (G3BP2), transcript variant 3, mRNA.	GO:0006810|GO:0007253|GO:0007265|GO:0051028	GO:0005622|GO:0005737	GO:0000166|GO:0003723|GO:0005515|GO:0030159	chr4	76787451	76787500	CCAATTCAGGATATTGCCCTGCCATCCATGAAAACTGTTCTGGCACCAAA
39	5360156	0.041957	0.0343067	up	1.89703	1.89703	0.923741	IFITM1	8519	Homo sapiens interferon induced transmembrane protein 1 (9-27) (IFITM1), mRNA.	GO:0009607|GO:0009607|GO:0007166|GO:0008285|GO:0009607	GO:0016021|GO:0016021|GO:0005886|GO:0016021	GO:0005057|GO:0005515	chr11	305174	305223	GGCTGTTGCCCCTGCCCCCTTGGTCCTGCCCCTAGATACAGCAGTTTATA
40	3370730	0.00304588	0.00055054	up	1.89292	1.89292	0.920615	CDC42EP5	148170	Homo sapiens CDC42 effector protein (Rho GTPase binding) 5 (CDC42EP5), mRNA.	GO:0007254|GO:0007266|GO:0008360|GO:0030838|GO:0031274	GO:0005737|GO:0005856|GO:0005886|GO:0012505	GO:0005515|GO:0017049	chr19	59668026	59668075	CTTCCCGCCCGGCACCCCACTTCTGTATACATAAACGGCCAAGGTGTGTG
41	450168	0.0414793	0.0336155	up	1.88042	1.88042	0.911057	SFRS7	6432	Homo sapiens splicing factor, arginine/serine-rich 7, 35kDa (SFRS7), mRNA.	GO:0000398|GO:0008380	GO:0005634	GO:0000166|GO:0003676|GO:0008270|GO:0000166|GO:0003723|GO:0005515|GO:0008270|GO:0046872	chr2	38824492	38824541	ACCTGCTGGTTGCGCAGATACCTAGGCTTGTCCATTTTATGCATTTCAGC
42	6270138	0.0169207	0.0101546	up	1.87668	1.87668	0.908183	TACSTD2	4070	Homo sapiens tumor-associated calcium signal transducer 2 (TACSTD2), mRNA.	GO:0007166|GO:0007601|GO:0008283|GO:0050896	GO:0005829|GO:0005887|GO:0016020	GO:0004872	chr1	58813815	58813864	GAGGACAGACATTGCCCGGAAACTCAGTCTATTTATTCTTCAGCTTGCCC
43	2030142	0.0161397	0.00947232	up	1.86714	1.86714	0.900828	CLC	1178	Homo sapiens Charcot-Leyden crystal protein (CLC), mRNA.	GO:0007275|GO:0016042		GO:0005529|GO:0004622|GO:0005529|GO:0016787	chr19	44916827	44916876	CATGAACAGCCGTGAGTATGGGGCCTGGAAGCAGCAGGTGGAATCCAAGA
44	3180563	0.00138502	8.26223e-05	up	1.85595	1.85595	0.892159	GPR180	160897	Homo sapiens G protein-coupled receptor 180 (GPR180), mRNA.		GO:0016020|GO:0016021		chr13	94079051	94079100	ATGTCTCGCTAATAACCCCAGCTATTGTCTGTTGTGTTCAGCTGAGATGC
45	2810328	0.00267548	0.000434856	up	1.85527	1.85527	0.891631	RBM12	10137	Homo sapiens RNA binding motif protein 12 (RBM12), transcript variant 1, mRNA.		GO:0005634	GO:0000166|GO:0003723|GO:0005515	chr20	34236935	34236984	ATGGCCACAACATTGCCAGCAAATACTGCCTTGGCATCACTCAGCAGAGG
46	4570670	0.00115798	2.78353e-05	up	1.85164	1.85164	0.888802	RRAS	6237	Homo sapiens related RAS viral (r-ras) oncogene homolog (RRAS), mRNA.	GO:0007265|GO:0030336	GO:0005622|GO:0005886	GO:0000166|GO:0003924|GO:0005525	chr19	54830472	54830521	CATACCCACCCTTACTTCCTGGCCTCTTCTGGGCTACTGCCACTGTGTGC
47	1300093	0.00263577	0.000413012	up	1.84769	1.84769	0.885719	SERF2	10169	Homo sapiens small EDRK-rich factor 2 (SERF2), mRNA.				chr15	41875327	41875376	GGAGGCACACCTGGGTTCAAATTCTAGCTCCAGCATATAAGTGGCTGTGC
48	3400564	0.0134805	0.00725874	up	1.84669	1.84669	0.884944	CEACAM7	1087	Homo sapiens carcinoembryonic antigen-related cell adhesion molecule 7 (CEACAM7), mRNA.		GO:0005886|GO:0016021|GO:0031225		chr19	46869388	46869437	GCCTGGTGACTCCAGAATGGAGCCAGTCATGCTAAATGCCATATACTCAC
49	620543	0.0062539	0.0020013	up	1.84424	1.84424	0.88303	SLC4A7	9497	Homo sapiens solute carrier family 4, sodium bicarbonate cotransporter, member 7 (SLC4A7), mRNA.	GO:0006814|GO:0006820|GO:0015701	GO:0005886|GO:0016021|GO:0016323|GO:0016324|GO:0042995	GO:0005215|GO:0005452|GO:0005515|GO:0008509|GO:0008510|GO:0015293|GO:0031402	chr3	27389301	27389350	ATGAAGTATAAGCCTCTACTGGGTCTATATTGTGAATCATCCTGCCTTTC
50	610201	0.00747292	0.00277328	up	1.83298	1.83298	0.874194	HES6	55502	Homo sapiens hairy and enhancer of split 6 (Drosophila) (HES6), mRNA.	GO:0006357|GO:0007275|GO:0007399|GO:0030154	GO:0005634|GO:0005667	GO:0003700|GO:0003712	chr2	238811723	238811772	GCTGCACTGCCCAGAGCTGTGATGCTCTGTACATCTTGTTTGTAGCACAC
51	2350156	0.00478297	0.00126728	up	1.83271	1.83271	0.873981	NCRNA00085	147650	Homo sapiens non-protein coding RNA 85 (NCRNA00085), non-coding RNA.				chr19	52207705	52208363	GCATCAGCGAGTGCGACAGTGTTGGCGTGGATGTTCTTTCGATGGTACTG
52	2970730	0.00572595	0.0017483	up	1.82758	1.82758	0.869934	MYADM	91663	Homo sapiens myeloid-associated differentiation marker (MYADM), transcript variant 4, mRNA.		GO:0016020|GO:0016021		chr19	54379429	54379478	GTGTAGTGCACACGCACGGGTGTTTCTGTGTGCTAGTTGCTTCTTGCTGC
53	6550026	0.00138502	8.21407e-05	up	1.82753	1.82753	0.869898	TICAM2	353376	Homo sapiens toll-like receptor adaptor molecule 2 (TICAM2), mRNA.				chr5	114942274	114942323	ACTGCCCACTCTTCATGCCTGCCAAACTTGGGGCAATTGATGCTAAATGG
54	1740458	0.00249695	0.000372804	up	1.82624	1.82624	0.868877	C7orf41	222166	Homo sapiens chromosome 7 open reading frame 41 (C7orf41), mRNA.				chr7	30168830	30168879	CCTCCCCTGAGAGTGAGGACCTCATCCGACCATGTAATTACCATTCGCTT
55	3060661	0.0440582	0.0364013	up	1.82352	1.82352	0.866728	FAM188A	80013	Homo sapiens family with sequence similarity 188, member A (FAM188A), mRNA.				chr10	15868592	15868641	ATTGCCAAATACACTTTTCCAAATTTGTCCCAACAGCCCTGTAAGCCAGC
56	4230097	0.00338083	0.000664607	up	1.82213	1.82213	0.865626	HMGB1	3146	Homo sapiens high-mobility group box 1 (HMGB1), mRNA.	GO:0006355|GO:0006355|GO:0006355|GO:0006268|GO:0006281|GO:0006288|GO:0006310|GO:0006325|GO:0006357|GO:0006916|GO:0007165|GO:0017055	GO:0000785|GO:0005634|GO:0000785|GO:0005634|GO:0005730|GO:0000785|GO:0005634|GO:0000785|GO:0000793|GO:0005634	GO:0003677|GO:0003677|GO:0003677|GO:0008134|GO:0008301	chr13	31033003	31033052	GCTGTGCAAAGGTTGAGAGCTATTGCTGATTAGTTACCACAGTTCTGATG
57	5090309	0.00575252	0.00178639	up	1.81465	1.81465	0.859693	FAR1	84188	Homo sapiens fatty acyl CoA reductase 1 (FAR1), mRNA.	GO:0006629|GO:0008610|GO:0055114	GO:0005777|GO:0005778|GO:0016020|GO:0016021	GO:0005515|GO:0016491	chr11	13710103	13710152	GGCTGACTCCCAGCCCTGACTTGAAACCATTAGCGCTAACTTGCTCTGTT
58	2320253	0.00138502	6.17048e-05	up	1.81409	1.81409	0.859244	USMG5	84833	Homo sapiens up-regulated during skeletal muscle growth 5 homolog (mouse) (USMG5), mRNA.		GO:0005739|GO:0005743|GO:0016020|GO:0016021		chr10	105154019	105154068	GCGTCGGTCGTGGTAGATAGGCGGTCATGCATACGAATTTTCAGCTCTTG
59	3460520	0.00747292	0.00278904	up	1.81346	1.81346	0.858747	CCND2	894	Homo sapiens cyclin D2 (CCND2), mRNA.	GO:0001934|GO:0045737|GO:0051301|GO:0051726	GO:0000307|GO:0005634	GO:0005515|GO:0019901	chr12	4284480	4284529	CTCTCACAGTGTACTCTATAAGAGGTGTGGGTGTCTGTTTGGTCAGGATG
60	6370356	0.0448469	0.0375641	up	1.81125	1.81125	0.856986	EEF1A2	1917	Homo sapiens eukaryotic translation elongation factor 1 alpha 2 (EEF1A2), mRNA.	GO:0006414|GO:0006916	GO:0005634|GO:0005737|GO:0005853	GO:0000166|GO:0003746|GO:0003924|GO:0005515|GO:0005525	chr20	62119368	62119417	AGCGCTCGCCACGCTCAGTGCCCGTTTTACCAATAAACTGAGCGACCCCA
61	1450193	0.00353196	0.000724505	up	1.80798	1.80798	0.854382	LGALS1	3956	Homo sapiens lectin, galactoside-binding, soluble, 1 (LGALS1), mRNA.	GO:0042981|GO:0043123|GO:0045445	GO:0005615|GO:0005622|GO:0005737	GO:0004871|GO:0005515|GO:0005529|GO:0016936	chr22	36404457	36404506	AGACAGCAACAACCTGTGCCTGCACTTCAACCCTCGCTTCAACGCCCACG
62	770128	0.00464024	0.00119863	up	1.80684	1.80684	0.853469	L3MBTL3	84456	Homo sapiens l(3)mbt-like 3 (Drosophila) (L3MBTL3), transcript variant 1, mRNA.	GO:0045449	GO:0005634	GO:0003674	chr6	130455008	130455589	GCATTTGCCAATTCAAGGTAAAACAGGGTCAGTGACATCTGCAGTGTCCC
63	4900133	0.0274208	0.0188274	up	1.80676	1.80676	0.853405	SRPX	8406	Homo sapiens sushi-repeat-containing protein, X-linked (SRPX), mRNA.	GO:0007155	GO:0009986|GO:0016020	GO:0005515	chrX	38008942	38008991	CCGAAATGAGCCAGACCTGTAACACCTGACATGATGGTTCCTCTCTTGGC
64	5290408	0.0110401	0.00516624	up	1.79888	1.79888	0.847097	MCEE	84693	Homo sapiens methylmalonyl CoA epimerase (MCEE), mRNA.	GO:0046491	GO:0005739	GO:0004493|GO:0016853	chr2	71190606	71190655	CCATCCTAAAGACTGTGGTGGAGTCCTTGTGGAACTGGAGCAAGCTTGAT
65	6940719	0.00704423	0.00254877	up	1.78889	1.78889	0.839067	PAPOLA	10914	Homo sapiens poly(A) polymerase alpha (PAPOLA), mRNA.	GO:0006350|GO:0043631|GO:0000398|GO:0006350|GO:0006378	GO:0005634|GO:0005730|GO:0005634|GO:0005730|GO:0005737	GO:0003723|GO:0004652|GO:0003723|GO:0004652|GO:0016740	chr14	96103040	96103089	CCTGGAGATCAGACTGTTGCTTTCGCATGATGTATGTAGTGTCTCATGAC
66	1340647	0.0399949	0.0317133	up	1.78543	1.78543	0.836268	GAR1	54433	Homo sapiens GAR1 ribonucleoprotein homolog (yeast) (GAR1), transcript variant 2, mRNA.				chr4	110745791	110745840	GTTTTGTACAGTGCCTGGCACTCTGTGGGTGCTCAATAAATGGATAGGAG
67	5390561	0.0110401	0.00521578	up	1.7846	1.7846	0.835601	UNC50	25972	Homo sapiens unc-50 homolog (C. elegans) (UNC50), mRNA.	GO:0015031	GO:0000139|GO:0005634|GO:0005637|GO:0005794|GO:0016020|GO:0016021	GO:0003723	chr2	98601096	98601145	GTATCCATTTGCACCTCTGATTCTGCTCTACGGGCTTTCCCTGGCACTGG
68	2630474	0.0320749	0.0228454	up	1.78361	1.78361	0.834797	MLLT11	10962	Homo sapiens myeloid/lymphoid or mixed-lineage leukemia (trithorax homolog, Drosophila); translocated to, 11 (MLLT11), mRNA.		GO:0005575	GO:0003674	chr1	149307256	149307305	CCCTTCTTCACACCTACTCACTTTACAACTTTGCTCCTAACTGTGGGTTG
69	1740204	0.0141793	0.00803897	up	1.78224	1.78224	0.833689	THUMPD1	55623	Homo sapiens THUMP domain containing 1 (THUMPD1), mRNA.				chr16	20745357	20745406	CACAAGCTGTTCTTTCCCAGTTACAAAATCCTGTGTTCGGTTGTAACCTG
70	1570338	0.0253762	0.0172066	up	1.78041	1.78041	0.832206	ZNF615	284370	Homo sapiens zinc finger protein 615 (ZNF615), mRNA.	GO:0006350|GO:0006355	GO:0005622|GO:0005634	GO:0003677|GO:0008270|GO:0046872	chr19	57186681	57186730	CCCTCATGCTCCTTGTTTATAGTCACAACCTCTCCTCAGCCCTAACCCTT
71	1980044	0.0138835	0.00759437	up	1.77545	1.77545	0.828186	ZFC3H1	196441	Homo sapiens zinc finger, C3H1-type containing (ZFC3H1), mRNA.				chr12	72003818	72003867	CCTGACTCACTTGACACTCTCTGATGCCTGAGAGATTCCTGTTTGGGATT
72	4050121	0.00148292	0.000102911	up	1.77387	1.77387	0.826902	ICA1	3382	Homo sapiens islet cell autoantigen 1, 69kDa (ICA1), transcript variant 2, mRNA.	GO:0006836	GO:0000139|GO:0005737|GO:0005794|GO:0005829|GO:0016020|GO:0030054|GO:0030667|GO:0030672|GO:0031410|GO:0045202	GO:0003674|GO:0005515	chr7	8198236	8224462	AGACCTGACTGCCTGGTTCAGCCTCTTCGCTGACCTCGACCCACTCTCAA
73	4480026	0.0341594	0.024914	up	1.77216	1.77216	0.825512	MAP2K1IP1	8649	Homo sapiens mitogen-activated protein kinase kinase 1 interacting protein 1 (MAP2K1IP1), mRNA.	GO:0000186	GO:0016020|GO:0031902	GO:0005515|GO:0019209	chr4	101021798	101021847	CCACTTGAGCCGTTAAGTGCTGCCAATTGTACAATATGCCCAGGCTTGCA
74	2350176	0.0321866	0.0231151	up	1.76954	1.76954	0.823374	CHD1	1105	Homo sapiens chromodomain helicase DNA binding protein 1 (CHD1), mRNA.	GO:0006333|GO:0006357	GO:0000785|GO:0005634	GO:0000166|GO:0003677|GO:0003682|GO:0004003|GO:0004386|GO:0005524|GO:0016787	chr5	98229303	98230342	GTTTTCCCGTTTTATGTGGGCAATAATGTCAAATGTGCTATGCAGCCAGG
75	6220487	0.00536091	0.00155787	up	1.7665	1.7665	0.820891	PCMT1	5110	Homo sapiens protein-L-isoaspartate (D-aspartate) O-methyltransferase (PCMT1), mRNA.	GO:0006464|GO:0006479|GO:0030091	GO:0005575|GO:0005737|GO:0005737|GO:0005783	GO:0004719|GO:0008168|GO:0016740|GO:0042802	chr6	150174175	150174224	GTGTAAGCTGTGTCCTAGTTCTTGAACAGTTTATGCAGTGCTGCTTTGCC
76	1230309	0.0139087	0.00767481	up	1.76623	1.76623	0.820669	RPL26	6154	Homo sapiens ribosomal protein L26 (RPL26), mRNA.	GO:0006412|GO:0006414	GO:0005622|GO:0005840|GO:0015934|GO:0005622|GO:0005829|GO:0005840|GO:0022625	GO:0003735|GO:0003723|GO:0003735|GO:0005515	chr17	8285618	8286508	CTTCCCTTTTGCGGCCATCACCGAAGCGGGAGCGGCCAAAATGAAGTTTA
77	6580168	0.0142175	0.00810113	up	1.7657	1.7657	0.820241	ARRDC4	91947	Homo sapiens arrestin domain containing 4 (ARRDC4), mRNA.				chr15	96317363	96317412	CTTCTGAGTTATATAGTTCATGCCCTGCCAAGGCATTGTTCGACTCCATG
78	6250382	0.0192651	0.0119618	up	1.76519	1.76519	0.819821	ANAPC13	25847	Homo sapiens anaphase promoting complex subunit 13 (ANAPC13), mRNA.	GO:0006511|GO:0007049|GO:0007067|GO:0051301	GO:0005634		chr3	135679438	135679487	AGCCTTTTCTCAAAGCCCTTTCAGTTACAACCACCCCACTATGGAATCAG
79	360259	0.00712195	0.00259718	up	1.75889	1.75889	0.814668	TROVE2	6738	Homo sapiens TROVE domain family, member 2 (TROVE2), transcript variant 1, mRNA.	GO:0006096|GO:0006383	GO:0005634|GO:0005737|GO:0030529|GO:0030529|GO:0005634|GO:0005737|GO:0030529|GO:0005634|GO:0005737|GO:0030529|GO:0005634|GO:0005737|GO:0030529|GO:0005634|GO:0005737|GO:0030529	GO:0003723|GO:0004618|GO:0003723|GO:0003723|GO:0003723|GO:0003723|GO:0003723|GO:0005515	chr1	191327438	191327487	GACATGGAGTGCAGGTGGACACTGTGTGAACTGTTTTTGGTCAGTTATTG
80	3890192	0.0131904	0.00698979	up	1.75551	1.75551	0.811893	DDX46	9879	Homo sapiens DEAD (Asp-Glu-Ala-Asp) box polypeptide 46 (DDX46), mRNA.				chr5	134164408	134164457	TGGCAGTCCCACATCGATGATAATTGGTGCTCCCTTCATCCAACTGGATC
81	7000379	0.0139087	0.00768746	up	1.75308	1.75308	0.809896	USP38	84640	Homo sapiens ubiquitin specific peptidase 38 (USP38), mRNA.	GO:0006511		GO:0004221|GO:0008233|GO:0008234	chr4	144361774	144361823	CAGGGAGTATATCTTCTGTGGTTTTGAAGGAGGTGAGTTCTGTATGTGCC
82	380703	0.0186613	0.0113244	up	1.7513	1.7513	0.808427	YIPF5	81555	Homo sapiens Yip1 domain family, member 5 (YIPF5), transcript variant 2, mRNA.	GO:0015031|GO:0016192	GO:0005783|GO:0005789|GO:0005794|GO:0016020|GO:0016021|GO:0031410|GO:0042175		chr5	143518032	143518081	CTTAACTGTTGCTCTGTCAAAACAGCTATGCAGTGGAGTTGCATTTGATG
83	7000382	0.00138502	5.6586e-05	up	1.74348	1.74348	0.801974	PQLC3	130814	Homo sapiens PQ loop repeat containing 3 (PQLC3), mRNA.		GO:0016020|GO:0016021		chr2	11235970	11236019	GCTGGCTTGAGTTTGTACCAAAACAGTCCTTCAACTTTGCACTGTGCCTT
84	5310168	0.00486269	0.00131611	up	1.74008	1.74008	0.799152	HLA-B	3106	Homo sapiens major histocompatibility complex, class I, B (HLA-B), mRNA.	GO:0002474|GO:0006955|GO:0019882|GO:0044419|GO:0006955|GO:0019882|GO:0002474|GO:0006955|GO:0019882|GO:0006955|GO:0019882|GO:0006955|GO:0019882|GO:0002474|GO:0006955|GO:0019882|GO:0006955|GO:0019882|GO:0002474|GO:0006955|GO:0019882|GO:0006955|GO:0019882|GO:0006955|GO:0019882|GO:0006955|GO:0019882|GO:0006955|GO:0019882|GO:0006955|GO:0019882|GO:0006955|GO:0019882|GO:0002474|GO:0006955|GO:0019882|GO:…	GO:0016020|GO:0016021|GO:0042612|GO:0016020|GO:0042612|GO:0016020|GO:0016021|GO:0042612|GO:0016020|GO:0042612|GO:0016020|GO:0042612|GO:0016020|GO:0016021|GO:0042612|GO:0016020|GO:0042612|GO:0016020|GO:0016021|GO:0042612|GO:0016020|GO:0042612|GO:0016020|GO:0042612|GO:0016020|GO:0042612|GO:0016020|GO:0042612|GO:0016020|GO:0042612|GO:0016020|GO:0042612|GO:0016020|GO:0016021|GO:0042612|GO:0016020|GO:…	GO:0032393|GO:0003674|GO:0032393|GO:0032393|GO:0032393|GO:0005515	chr6	31430029	31430260	CTGATGTGTCTCTCACAGCTTGAAAAGCCTGAGACAGCTGTCTTGTGAGG
85	2570358	0.00138502	6.53206e-05	up	1.73794	1.73794	0.797381	HNRPDL	9987	Homo sapiens heterogeneous nuclear ribonucleoprotein D-like (HNRPDL), transcript variant 2, mRNA.	GO:0006350|GO:0006355|GO:0006396	GO:0005634|GO:0005634|GO:0005737|GO:0030530	GO:0000166|GO:0003677|GO:0003690|GO:0003697|GO:0003723|GO:0005515|GO:0008143	chr4	83563547	83563596	GGCCAAGTACCAATGTTGGCTGTTAGAAGGGATTCTGTTCATTCAACATG
86	1230228	0.00756585	0.00287948	up	1.73791	1.73791	0.79735	MSLN	10232	Homo sapiens mesothelin (MSLN), transcript variant 2, mRNA.	GO:0007155	GO:0005576|GO:0005794|GO:0005886|GO:0031225	GO:0005515|GO:0042605	chr16	758810	758859	TTCCACCCCAAGAGAACTCGCGCTCAGTAAACGGGAACATGCCCCCTGCA
87	1240039	0.00295481	0.000521932	up	1.73748	1.73748	0.796996	TMEM30A	55754	Homo sapiens transmembrane protein 30A (TMEM30A), mRNA.		GO:0016020|GO:0016021		chr6	76019500	76019549	GGAGGGTGGAGGGAGTAGGGAAGTGGTCCTTTTACAAGAATTTTGATGCA
88	2100368	0.00595892	0.00186747	up	1.73493	1.73493	0.794874	GOLT1B	51026	Homo sapiens golgi transport 1 homolog B (S. cerevisiae) (GOLT1B), mRNA.	GO:0015031|GO:0016192|GO:0043123	GO:0000139|GO:0005783|GO:0005794|GO:0016020|GO:0016021	GO:0004871	chr12	21561883	21561932	GGGTTTGATAATCTCCCAGTCCTTAGTAAAGATTGAGAGAGGCTGGAGCA
89	1300491	0.0123883	0.00629953	up	1.732	1.732	0.792436	POLE3	54107	Homo sapiens polymerase (DNA directed), epsilon 3 (p17 subunit) (POLE3), mRNA.	GO:0006260	GO:0005622|GO:0005634	GO:0003887|GO:0005515|GO:0016740|GO:0016779|GO:0043565	chr9	115209484	115209533	CTGTTGGCCTTTCTTAGCCTTTTTCTGTTTCCATTCAGTGCTCCAAGCGC
90	110240	0.00557029	0.0016822	up	1.73062	1.73062	0.79129	C12orf29	91298	Homo sapiens chromosome 12 open reading frame 29 (C12orf29), mRNA.				chr12	86967765	86967814	GATCAGGGAAACCTTTGGGACTTCTGACAGGCATCTGGTGAAGAGACAAT
91	6560131	0.0399949	0.0318174	up	1.72662	1.72662	0.787952	FAM135A	57579	Homo sapiens family with sequence similarity 135, member A (FAM135A), mRNA.				chr6	71327064	71327113	TGCCCTCTGCCTTGATTTGGTTGGAATTTTTGCTAAATTGGTAATGTTGC
92	990020	0.00699992	0.00249285	up	1.72083	1.72083	0.783106	PFAAP5	10443	Homo sapiens phosphonoformate immuno-associated protein 5 (PFAAP5), mRNA.				chr13	31989252	31989301	CCTTCTCAACCCATCTCCCTAACCCCACATGCTTGCCAGTTCTTGAAGGG
93	4640703	0.0296739	0.0208816	up	1.72007	1.72007	0.782463	CHMP5	51510	Homo sapiens chromatin modifying protein 5 (CHMP5), mRNA.	GO:0001919|GO:0007040|GO:0008333|GO:0015031	GO:0005634|GO:0005737	GO:0005515	chr9	33281297	33281346	GTGATGGCCTTTTTGATGGGTTTTGTTGTGTCTTGTGAACAAGTCGTTAC
94	4920053	0.0399369	0.0313742	up	1.71785	1.71785	0.780601	BTG3	10950	Homo sapiens BTG family, member 3 (BTG3), mRNA.	GO:0008285|GO:0045930	GO:0005737		chr21	17888312	17888361	CAGTGACATGGGTACCTCCTCCTGGAATGCATTGTGACCGGAATCACTGG
95	7100156	0.0213467	0.0137446	up	1.71745	1.71745	0.780264	G3BP2	9908	Homo sapiens GTPase activating protein (SH3 domain) binding protein 2 (G3BP2), transcript variant 3, mRNA.	GO:0006810|GO:0007253|GO:0007265|GO:0051028	GO:0005622|GO:0005737	GO:0000166|GO:0003723|GO:0005515|GO:0030159	chr4	76787754	76787803	CCCCCTTTGAATGAGGTCTTCCATGTTTGAGGGAAAGTCTTGCACTATTG
96	2000608	0.024928	0.0166897	up	1.71699	1.71699	0.779881	INTS2	57508	Homo sapiens integrator complex subunit 2 (INTS2), mRNA.	GO:0016180	GO:0005622|GO:0005634|GO:0016020|GO:0016021|GO:0031965|GO:0032039	GO:0005515	chr17	57297798	57297847	ACTGAGGCCTTGCGATATTTTGTGTGAATAGATATGCCCTAGGAGTTCAG
97	50427	0.0062539	0.00207408	up	1.71612	1.71612	0.779149	TMEM106B	54664	Homo sapiens transmembrane protein 106B (TMEM106B), mRNA.		GO:0016020|GO:0016021		chr7	12242822	12242871	GAAGTCTGGGAGGTACTATATCAGCTGTAGTTGGGTAATTCCAAGTGCTG
98	940021	0.000247912	2.11891e-06	up	1.71399	1.71399	0.777359	PEX11B	8799	Homo sapiens peroxisomal biogenesis factor 11 beta (PEX11B), mRNA.	GO:0007165|GO:0016559	GO:0005739|GO:0005777|GO:0005778|GO:0005779|GO:0016020|GO:0016021	GO:0005515	chr1	144234812	144234861	CCTCTTCCTCCCTTATGTCTACCTCACCAACCTCGCTCATCATTTGGCCC
99	2710292	0.0062539	0.00205514	up	1.7127	1.7127	0.77627	H2AFZ	3015	Homo sapiens H2A histone family, member Z (H2AFZ), mRNA.	GO:0006334	GO:0000786|GO:0005634|GO:0005694	GO:0003677	chr4	101088553	101088602	ACTCTAACAGCTGTCCAGTGTTGGTGATTCCAGTGGACTGTATCTCTGTG
100	6130273	0.00138502	8.33635e-05	up	1.71249	1.71249	0.776097	FAM76B	143684	Homo sapiens family with sequence similarity 76, member B (FAM76B), mRNA.				chr11	95142343	95142392	CCTTGTTGGAGAAACTACAAAAGAAAGTTGTCCTCGTCCTTCCCCTTAGC
101	830369	0.00138502	9.07561e-05	up	1.71168	1.71168	0.77541	UBE2Q2	92912	Homo sapiens ubiquitin-conjugating enzyme E2Q family member 2 (UBE2Q2), mRNA.	GO:0006511|GO:0043687|GO:0051246	GO:0005737	GO:0000166|GO:0004842|GO:0005524|GO:0016874	chr15	73980293	73980342	TCTTTAATATCCTGATGGCAAGCAGACTGATAGCTGCACATTTGGCATGC
102	6770392	0.00444536	0.00103852	up	1.70662	1.70662	0.771144	SRI	6717	Homo sapiens sorcin (SRI), transcript variant 1, mRNA.	GO:0006816|GO:0001508|GO:0006810|GO:0006880|GO:0006942|GO:0007165|GO:0007507|GO:0007517|GO:0008016	GO:0005622|GO:0005886|GO:0030018|GO:0031982|GO:0005737	GO:0005509|GO:0005515|GO:0005102|GO:0005246|GO:0005509	chr7	87834720	87834769	TGCTGGCTTGTGCCTCTTACTATGTGGTTTGGTCATTATAGATAATGCCC
103	270156	0.0116263	0.00559783	up	1.70486	1.70486	0.769655	UBE2N	7334	Homo sapiens ubiquitin-conjugating enzyme E2N (UBC13 homolog, yeast) (UBE2N), mRNA.	GO:0006511|GO:0043687|GO:0051246|GO:0000724|GO:0000729|GO:0006301|GO:0006508|GO:0006511|GO:0031058|GO:0033182|GO:0043123|GO:0043687|GO:0045739|GO:0050852|GO:0051092|GO:0051246|GO:0051443	GO:0005634|GO:0005737|GO:0031372	GO:0016874|GO:0019787|GO:0004842|GO:0005515|GO:0016874|GO:0043130	chr12	93802263	93802312	CGGGTTGCAACCTTGTCTCTTGCAGTTTAAGGTAATGGATATTGTAGCCC
104	4780398	0.00538849	0.00161194	up	1.70326	1.70326	0.768301	NXT1	29107	Homo sapiens NTF2-like export factor 1 (NXT1), mRNA.	GO:0006405|GO:0006611|GO:0015031	GO:0005622|GO:0005634|GO:0005643|GO:0005737	GO:0005515|GO:0008536	chr20	23283196	23283245	TTCTGTTGTTGCGGAGACACTGCAGACTCCACTGTGCCGAGGTTGAACTC
105	6110630	0.00248299	0.000318333	up	1.70243	1.70243	0.767593	HIST1H2BK	85236	Homo sapiens histone cluster 1, H2bk (HIST1H2BK), mRNA.	GO:0006334|GO:0042742	GO:0000786|GO:0005634|GO:0005694	GO:0003677	chr6	27214075	27214124	CCCACTGGGGGGTTGGGGTAATATTCTGTGGTCCTCAGCCCTGTACCTTA
106	520376	0.0117361	0.00568416	up	1.70168	1.70168	0.766959	TMEM216	51259	Homo sapiens transmembrane protein 216 (TMEM216), mRNA.		GO:0016020|GO:0016021		chr11	60922728	60922777	TGAGCACGGAGAGCCTCATGTTGGTGGGTTTCCAGAGTGATGTGAAAGCC
107	1090280	0.00892692	0.0035655	up	1.70086	1.70086	0.766267	ZNF680	340252	Homo sapiens zinc finger protein 680 (ZNF680), mRNA.	GO:0006350|GO:0006355|GO:0006355	GO:0005622|GO:0005634|GO:0005730|GO:0005622	GO:0003677|GO:0008270|GO:0046872|GO:0003676	chr7	63617876	63617925	GGAGAGGCCCTGTTAGTTTACTTTTCATATTGAGTGATGCATGAGGTAGG
108	6650324	0.0459975	0.0387098	up	1.7008	1.7008	0.766214	PLEKHA1	59338	Homo sapiens pleckstrin homology domain containing, family A (phosphoinositide binding specific) member 1 (PLEKHA1), transcript variant 2, mRNA.	GO:0008150	GO:0005575|GO:0005634|GO:0005737|GO:0005886	GO:0005543	chr10	124180729	124180778	ATCCTTGTTCGATAGCATAGGAAAATGTTCTGGTGATTGTCAGGGTCTCC
109	2810451	0.00162408	0.000133618	up	1.70015	1.70015	0.765662	WDR72	256764	Homo sapiens WD repeat domain 72 (WDR72), mRNA.				chr15	51594718	51594767	GAGATATGGGTGCCCTTTTGTACGTCTAGGCCTAGGTAACCAGTGGAGTG
110	3400386	0.0393417	0.0299603	up	1.699	1.699	0.764684	BBOX1	8424	Homo sapiens butyrobetaine (gamma), 2-oxoglutarate dioxygenase (gamma-butyrobetaine hydroxylase) 1 (BBOX1), mRNA.	GO:0045329|GO:0055114|GO:0055114	GO:0005737	GO:0005506|GO:0008336|GO:0008336|GO:0009055|GO:0016491|GO:0016702|GO:0008336|GO:0016491	chr11	27077180	27078780	CTGGGATGTGGTCATGTCAAGGCTTCGTATCTTAAGGCAGAGGGTGGAGA
111	2190131	0.0253151	0.0170931	up	1.69637	1.69637	0.762448	RFX7	64864	Homo sapiens regulatory factor X, 7 (RFX7), mRNA.				chr15	56382847	56382896	GTGCAAAAAGTCAGATTTCCCCAGTGTTTTGTTGTCTGTTGTACCTGCTG
112	6200369	0.00249695	0.000367218	up	1.69561	1.69561	0.761802	PPP1CB	5500	Homo sapiens protein phosphatase 1, catalytic subunit, beta isoform (PPP1CB), transcript variant 3, mRNA.	GO:0005975|GO:0005977|GO:0006470|GO:0007049|GO:0051301	GO:0005737	GO:0004721|GO:0005506|GO:0005515|GO:0005515|GO:0005515|GO:0005515|GO:0005515|GO:0005515|GO:0005515|GO:0016787|GO:0030145|GO:0046872	chr2	28878805	28878854	GCTGCCCCTGAGAAGAGACTTAATCCAAGCCTGATTGTACTAGTGGCATC
113	5720598	0.0192651	0.0119617	up	1.69219	1.69219	0.758889	MYO1B	4430	Homo sapiens myosin IB (MYO1B), mRNA.		GO:0016459|GO:0016459	GO:0000166|GO:0003774|GO:0003779|GO:0005516|GO:0005524|GO:0003774|GO:0005524	chr2	191997939	191997988	ACAGGGTGCCTATTTTAGTCATGGATCAAAATTTGTGTAACTTGCAGGGC
114	4760564	0.00267548	0.00043632	up	1.6919	1.6919	0.758646	SS18L2	51188	Homo sapiens synovial sarcoma translocation gene on chromosome 18-like 2 (SS18L2), mRNA.				chr3	42611400	42611449	ACTGTGTGCTCCTTCCTATCAGTTTGTAAATGTGGTCCCCCTGACTGCTG
115	4900689	0.0104725	0.0045351	up	1.68787	1.68787	0.755204	C5orf54	63920	Homo sapiens chromosome 5 open reading frame 54 (C5orf54), mRNA.				chr5	159820187	159820236	CTCTTTGGAGTTAGTCTCACAATGTCCATTCCCCTAGCTCCTGTGCTATG
116	2190184	0.0402917	0.0322563	up	1.68779	1.68779	0.755131	PRSS23	11098	Homo sapiens protease, serine, 23 (PRSS23), mRNA.	GO:0006508	GO:0005576|GO:0005634	GO:0004252|GO:0008233	chr11	86199815	86199864	AGAGGTTCACATGCCTGTCTGCACATTAAAAGCTCTGGGAAGACCTGTTG
117	2940040	0.0199053	0.0127031	up	1.68394	1.68394	0.751842	BCCIP	56647	Homo sapiens BRCA2 and CDKN1A interacting protein (BCCIP), transcript variant A, mRNA.	GO:0000079|GO:0006281|GO:0007049	GO:0005634	GO:0005515	chr10	127531686	127531735	GGTTCACGGGGGCAAGTGACAGCCCTGGTTTCTCTGAAGGCTGGACTAAT
118	5290673	0.00417044	0.000926764	up	1.68223	1.68223	0.750375	HSPA13	6782	Homo sapiens heat shock protein 70kDa family, member 13 (HSPA13), mRNA.		GO:0005783|GO:0005792	GO:0000166|GO:0005524	chr21	15743559	15743608	GTTTTGGTACTGTGTTTTCACTCAAACCACTGACTTAACAGATACTGCTG
119	6020719	0.0046291	0.00110169	up	1.67931	1.67931	0.747865	RAB23	51715	Homo sapiens RAB23, member RAS oncogene family (RAB23), transcript variant 1, mRNA.	GO:0007165|GO:0007264|GO:0007399|GO:0015031|GO:0021513|GO:0042733|GO:0045861	GO:0005886	GO:0000166|GO:0005525	chr6	57161608	57161657	CCCTCATCCTCCTAATGTTGAGAAAATCAAATTTCCTGGGTGTGTCCTTG
120	6370164	0.0135778	0.00738848	up	1.67886	1.67886	0.747485	LEPROTL1	23484	Homo sapiens leptin receptor overlapping transcript-like 1 (LEPROTL1), mRNA.		GO:0016020|GO:0016021		chr8	30084876	30084925	GCACTGCTACTGTTTTATCCACTTGGCCACAGACTTTTTCTAACAGCTGC
121	2600747	0.0393793	0.030404	up	1.67455	1.67455	0.743774	IFIT2	3433	Homo sapiens interferon-induced protein with tetratricopeptide repeats 2 (IFIT2), mRNA.	GO:0008150	GO:0005575|GO:0043231	GO:0005488	chr10	91058378	91058427	GCTGACCCAGCATCAGCCACACTCTGGGTTGGAAAATGTTTGCCTGTTGG
122	4540446	0.0094308	0.00397652	up	1.67347	1.67347	0.742846	OSTC	58505	Homo sapiens oligosaccharyltransferase complex subunit (OSTC), mRNA.				chr4	109588631	109588680	CCTGCTGGCCTATTGCTATACCAATGATGTTGAGTGGCATTTTCTTTTTA
123	430242	0.000979695	1.11646e-05	up	1.67255	1.67255	0.742048	DGUOK	1716	Homo sapiens deoxyguanosine kinase (DGUOK), nuclear gene encoding mitochondrial protein, transcript variant 2, mRNA.	GO:0006139|GO:0006139|GO:0006468|GO:0008617	GO:0005737|GO:0005739|GO:0005739	GO:0005524|GO:0016773|GO:0000166|GO:0004138|GO:0004138|GO:0005524|GO:0016301|GO:0016740|GO:0016773	chr2	74039461	74039510	CAGCCCCTCTCATCCCTGGAGCACTCTGCCGCTCAAGAGCTGGTTTGTTA
124	3400296	0.0355724	0.0260459	up	1.67239	1.67239	0.741911	CRABP2	1382	Homo sapiens cellular retinoic acid binding protein 2 (CRABP2), mRNA.	GO:0006810|GO:0035115|GO:0042573|GO:0006355|GO:0006810|GO:0007165|GO:0008544	GO:0005634|GO:0005737	GO:0001972|GO:0005215|GO:0008289|GO:0005215|GO:0008289|GO:0016918|GO:0019841	chr1	156669519	156669568	CCAAGTCAGCAGTCCTAGCCCCAAACCAGCCCAGAGCAGGGTCTCTCTAA
125	5270307	0.0251165	0.0168874	up	1.67224	1.67224	0.741779	NXT2	55916	Homo sapiens nuclear transport factor 2-like export factor 2 (NXT2), mRNA.	GO:0015031|GO:0051028|GO:0006810|GO:0006810	GO:0005622|GO:0005634|GO:0005737|GO:0005622|GO:0005622	GO:0005515|GO:0005515|GO:0005515	chrX	108674482	108674531	ATGGCTGGAACTACTCGTATAAGGACTAGACTGTATTTTTGACATGCTCC
126	4010075	0.00756585	0.00290014	up	1.67125	1.67125	0.740925	XPR1	9213	Homo sapiens xenotropic and polytropic retrovirus receptor (XPR1), mRNA.	GO:0007186	GO:0005886|GO:0005887	GO:0004930	chr1	179121771	179121820	CTTTGTGCTTCTATTGCTTTTTTGTGTTTTGTTAAGCATGTCCCTTGGCC
127	4210129	0.024928	0.0166635	up	1.67073	1.67073	0.740477	ELOVL5	60481	Homo sapiens ELOVL family member 5, elongation of long chain fatty acids (FEN1/Elo2, SUR4/Elo3-like, yeast) (ELOVL5), mRNA.	GO:0006633	GO:0005783|GO:0005789|GO:0016020|GO:0016021		chr6	53240603	53240652	CTCACACATTTGAGGCAGTGGTCAAACAGGTAAAGCCTATGATGTGTGTC
128	6980327	0.0381935	0.0285231	up	1.67006	1.67006	0.739896	DKC1	1736	Homo sapiens dyskeratosis congenita 1, dyskerin (DKC1), mRNA.	GO:0001522|GO:0006364|GO:0006396|GO:0007004|GO:0008283|GO:0001522|GO:0001522	GO:0005634|GO:0005654|GO:0005697|GO:0005730|GO:0005634|GO:0005730|GO:0005634|GO:0005730	GO:0003720|GO:0003723|GO:0005515|GO:0005515|GO:0009982|GO:0016853|GO:0003723|GO:0009982|GO:0003723|GO:0009982	chrX	153658907	153658956	GTACAGTGCTCACCTAAATCCATCTGACTACTTGTTCCTGTGCCCTCTTG
129	5260639	0.00174374	0.000173878	up	1.66755	1.66755	0.737732	ZNF330	27309	Homo sapiens zinc finger protein 330 (ZNF330), mRNA.	GO:0008150	GO:0000775|GO:0005634|GO:0005730|GO:0030496	GO:0005515|GO:0008270|GO:0046872	chr4	142375125	142375174	CTTCTCTTTCTTCACAATGTATGTCCTCAGTGGTACCTATTATTGATGCC
130	6270364	0.043966	0.0361999	up	1.66498	1.66498	0.735502	PCK1	5105	Homo sapiens phosphoenolpyruvate carboxykinase 1 (soluble) (PCK1), mRNA.	GO:0006094|GO:0006629|GO:0032868|GO:0042593|GO:0046327	GO:0005634|GO:0005730|GO:0005737|GO:0005813|GO:0005829	GO:0000287|GO:0004613|GO:0004613|GO:0005525|GO:0016829|GO:0017076|GO:0030145|GO:0031406	chr20	55574439	55574488	CACTGGGTAGTAGCTAATGAAATTGAGAAGGGAAATCTTAGCATGCCTCC
131	4250452	0.0179093	0.010817	up	1.66415	1.66415	0.734784	DNAJC10	54431	Homo sapiens DnaJ (Hsp40) homolog, subfamily C, member 10 (DNAJC10), mRNA.	GO:0006457|GO:0045454|GO:0006457|GO:0045454	GO:0005576|GO:0005783|GO:0005788	GO:0031072|GO:0051082|GO:0031072|GO:0051082	chr2	183351215	183351264	CTGTAGTTATTCCAGTTACTAGTTTACTGTCAGAGGGCTGCCTTTTTCAG
132	4640095	0.0282699	0.0195715	up	1.66069	1.66069	0.731778	RPL9	6133	Homo sapiens ribosomal protein L9 (RPL9), transcript variant 2, mRNA.	GO:0006414	GO:0005622|GO:0005730|GO:0005737|GO:0005829|GO:0005840	GO:0003723|GO:0003735	chr4	39460070	39460119	GCGTAGTTTGGTGGAAAAACGGGCCTTGCGTCGGCCTCACCCCCAGTGTT
133	10612	0.00354386	0.000737041	up	1.65971	1.65971	0.730934	RBM17	84991	Homo sapiens RNA binding motif protein 17 (RBM17), mRNA.	GO:0006397|GO:0008380	GO:0005622|GO:0005634|GO:0005681|GO:0005622|GO:0005622	GO:0000166|GO:0003723|GO:0003676|GO:0003676	chr10	6198597	6198646	ACTGCATGTGACTTTCCTAAGCGGCAGCTGAAAGACTCGAGCCCGTGCTG
134	6330132	0.0127297	0.00660058	up	1.65789	1.65789	0.729345	ISG20	3669	Homo sapiens interferon stimulated exonuclease gene 20kDa (ISG20), mRNA.	GO:0000738|GO:0006401|GO:0008283|GO:0009615	GO:0005622|GO:0005634|GO:0005654|GO:0016605	GO:0000175|GO:0003723|GO:0004527|GO:0008310|GO:0008859|GO:0016787|GO:0030145|GO:0046872	chr15	86999776	86999825	CAGCCCGTTCCGCAGGGACTAGAGGCTTTCGGCTTTTTGGGACAGCAACT
135	3390592	0.012206	0.00608564	up	1.6573	1.6573	0.728831	GORASP2	26003	Homo sapiens golgi reassembly stacking protein 2, 55kDa (GORASP2), mRNA.		GO:0000139|GO:0005794|GO:0016020	GO:0005515	chr2	171531571	171531620	GGTGCCACAGTTTTAAACCAGAAGGTGGCACTCTGTGGCTCCTTGTAGTA
136	6650164	0.00237	0.000290342	up	1.65699	1.65699	0.728564	LOC400027	400027	PREDICTED: Homo sapiens hypothetical gene supported by BC047417, transcript variant 2 (LOC400027), mRNA.				chr12	44406123	44406172	GCCGCGCTACTCCTGGCATGTGGATCACCAAGATACAATTTCTGGTCCTG
137	4480546	0.00805654	0.00316753	up	1.65634	1.65634	0.727998	ADO	84890	Homo sapiens 2-aminoethanethiol (cysteamine) dioxygenase (ADO), mRNA.	GO:0055114		GO:0005506|GO:0016491|GO:0046872|GO:0047800	chr10	64238044	64238093	CTTGCACCTGTGTGCATAAACTGTTAGTCGTGACTGACTTGGTGTGTTGC
138	4670468	0.00756585	0.0029315	up	1.65342	1.65342	0.725452	TIPRL	261726	Homo sapiens TIP41, TOR signaling pathway regulator-like (S. cerevisiae) (TIPRL), transcript variant 1, mRNA.			GO:0005515	chr1	166437684	166437733	TTTTAACTTGTTGATTCAGATGTCTTGGTCCCTGAATAGTCCTAGATTAC
139	5670487	0.0141793	0.00796349	up	1.65272	1.65272	0.724842	HNRNPC	3183	Homo sapiens heterogeneous nuclear ribonucleoprotein C (C1/C2) (HNRNPC), transcript variant 3, mRNA.	GO:0000398|GO:0000398|GO:0008380	GO:0005634|GO:0005681	GO:0000166|GO:0003723|GO:0042802	chr14	21677424	21677473	CACTGTAGGGCCTCTCCCTGCACAGAGCAGTCTGTTTAGCTGTGAACACC
140	2570561	0.00166646	0.000142432	up	1.65193	1.65193	0.724155	H2AFJ	55766	Homo sapiens H2A histone family, member J (H2AFJ), transcript variant 1, mRNA.	GO:0006334	GO:0000786|GO:0005634|GO:0005694	GO:0003677	chr12	14822023	14822072	GTAAAGTGAGTAGCGGTAGTTGATGGGAGCTGTTGAAACAGGTAAACAGC
141	2710520	0.00162384	0.00012491	up	1.65186	1.65186	0.724087	ATPBD4	89978	Homo sapiens ATP binding domain 4 (ATPBD4), mRNA.				chr15	33450406	33450455	TTGTCCATGCACCTATTGAAGAACATCTCAGTTGCTTCCATGTTTTGGCG
142	2810678	0.00464024	0.00115252	up	1.65165	1.65165	0.723908	PRPF4B	8899	Homo sapiens PRP4 pre-mRNA processing factor 4 homolog B (yeast) (PRPF4B), transcript variant 2, mRNA.	GO:0006397|GO:0006468|GO:0008380	GO:0005634|GO:0005681|GO:0005694	GO:0000166|GO:0004674|GO:0005515|GO:0005515|GO:0005515|GO:0005515|GO:0005515|GO:0005524|GO:0016740	chr6	4007866	4010036	GGTGCAGCTCAGTGGAAGATGATGACAACCAGAAGACATGAGCTAAGGGT
143	2190707	0.0157412	0.00919358	up	1.65085	1.65085	0.723209	DNAJC15	29103	Homo sapiens DnaJ (Hsp40) homolog, subfamily C, member 15 (DNAJC15), mRNA.		GO:0005634|GO:0005737|GO:0005886|GO:0005925|GO:0016021	GO:0031072	chr13	42581232	42581281	TTCTGAGAGCAGGCATTGTATCTGTCTTGTTTGGTGTTACATTGGCACCC
144	3390221	0.0391676	0.0296826	up	1.64939	1.64939	0.721929	EIF4E3	317649	Homo sapiens eukaryotic translation initiation factor 4E family member 3 (EIF4E3), mRNA.	GO:0006413|GO:0006417	GO:0005737	GO:0003723|GO:0003743	chr3	71814976	71815025	TCTGCTTATGGAAGTTGTGCCCTTCACTTGGTTAGTAACCACCTCAGCCA
145	5220672	0.00192892	0.000197838	up	1.64861	1.64861	0.721248	KIAA1600	57700	Homo sapiens KIAA1600 (KIAA1600), mRNA.				chr10	116614178	116614227	CTGGGCCCTGTAAAATAGTGTTACTGTAATACTCTGTTTTGCCTCCTGCC
146	6770601	0.0256645	0.0174753	up	1.64469	1.64469	0.717818	LOC730278	730278	PREDICTED: Homo sapiens hypothetical LOC730278 (LOC730278), mRNA.				chr7	102262858	102262907	TCCCTGATTGCTGTTTTCCAGAAGTATGCTGGAAAGGATGGTTACAACCG
147	6860553	0.00249695	0.000349309	up	1.64468	1.64468	0.717808	SRP54	6729	Homo sapiens signal recognition particle 54kDa (SRP54), mRNA.	GO:0006614	GO:0005634|GO:0005730|GO:0005737|GO:0005786|GO:0016607	GO:0000166|GO:0005515|GO:0005525|GO:0008312|GO:0017111|GO:0043021	chr14	34568048	34568097	GGCAGTTTCAACAGGGTGCTGCTGGCAACATGAAAGGCATGATGGGATTC
148	2190356	0.0118152	0.00575613	up	1.64307	1.64307	0.716396	EIF5A2	56648	Homo sapiens eukaryotic translation initiation factor 5A2 (EIF5A2), mRNA.	GO:0006413|GO:0007283|GO:0008283|GO:0008612|GO:0010509	GO:0005575|GO:0005829	GO:0003743|GO:0005515	chr3	172089591	172089640	GGCTTTCACCTGCTAGAAACATACTTGTTGCCAACTTTGCCATCTACCAC
149	940300	0.0383289	0.0288376	up	1.64303	1.64303	0.716361	C17orf90	339229	Homo sapiens chromosome 17 open reading frame 90 (C17orf90), mRNA.				chr17	79632120	79632169	CCTTCACACCCCCTCACAGACTCCTTGTGTCCAACGGGAATAGGAAGAAT
150	7200161	0.0393417	0.0300446	up	1.64046	1.64046	0.714096	KIAA1826	84437	Homo sapiens KIAA1826 (KIAA1826), mRNA.		GO:0005634		chr11	105878942	105878991	TCTGAGACCAAGGGCTTGCTTGACCTGATGATTTTCCTTCAGCTCTCTGA
151	540129	0.0062539	0.00208332	up	1.64026	1.64026	0.71392	KDELR3	11015	Homo sapiens KDEL (Lys-Asp-Glu-Leu) endoplasmic reticulum protein retention receptor 3 (KDELR3), transcript variant 2, mRNA.	GO:0006621|GO:0015031|GO:0016192	GO:0005783|GO:0005789|GO:0016020|GO:0016021	GO:0004872|GO:0046923	chr22	37207271	37207320	TTTCTGGGTCTGTACCGGGCACTCTACCTGGCTAACTGGATCAGGCGGTA
152	7400747	0.00537002	0.00157582	up	1.64025	1.64025	0.713915	FAM89A	375061	Homo sapiens family with sequence similarity 89, member A (FAM89A), mRNA.				chr1	229221889	229221938	GATCTCGGTGAAAGGCCTTAGTGGGTGTTTTGTGTGAGGTGGCTTGTAGC
153	5910148	0.00217894	0.000242105	up	1.63911	1.63911	0.712913	ACYP1	97	Homo sapiens acylphosphatase 1, erythrocyte (common) type (ACYP1), transcript variant 1, mRNA.	GO:0006796		GO:0003998|GO:0003998|GO:0016787	chr14	75520237	75520286	GGTCCCATCTCCAAGGTGCGTCATATGCAGGAATGGCTTGAAACAAGAGG
154	4900440	0.00115798	2.96919e-05	up	1.63651	1.63651	0.710625	CIB1	10519	Homo sapiens calcium and integrin binding 1 (calmyrin) (CIB1), mRNA.	GO:0006302|GO:0006915|GO:0006974|GO:0007155	GO:0005654|GO:0005737|GO:0005783|GO:0016020	GO:0005509|GO:0005515	chr15	88574504	88574553	GCCCTCGTTGTCAGGGCCTCTCCTCACTGCTGTTGTCATTGCTCCGTTTG
155	1450059	0.0109975	0.00510709	up	1.63481	1.63481	0.709121	LOC100133008	100133008	PREDICTED: Homo sapiens hypothetical protein LOC100133008 (LOC100133008), mRNA.				chr1	147666724	147666773	GAGCCTTTAGATCGACCACTTAAAAATATACCTTAGGCCCGCTCCCCGCG
156	1070133	0.00464024	0.00120302	up	1.63332	1.63332	0.707809	CLDN12	9069	Homo sapiens claudin 12 (CLDN12), mRNA.	GO:0016338	GO:0005923|GO:0005886|GO:0005923|GO:0016021|GO:0030054	GO:0005198|GO:0005198|GO:0042802	chr7	89882913	89882962	AGTCACTTTTGAGCCCTCATCAAGCTCTCATTGTGATGGGAGGGATACCT
157	4210382	0.00922353	0.00378401	up	1.6314	1.6314	0.706111	DLL3	10683	Homo sapiens delta-like 3 (Drosophila) (DLL3), transcript variant 1, mRNA.	GO:0001501|GO:0007219|GO:0007275|GO:0030154	GO:0016020|GO:0016021	GO:0005112	chr19	44690751	44690800	TCCGCACCTGGAGTCAGAGCGTGGATTTTTGTATTTGCTCGGTGGTGCCC
158	3170162	0.0154905	0.00898093	up	1.63071	1.63071	0.705497	PRNP	5621	Homo sapiens prion protein (PRNP), transcript variant 3, mRNA.	GO:0006979|GO:0051260|GO:0051260|GO:0006979|GO:0051260|GO:0051260|GO:0006878|GO:0006979|GO:0008152|GO:0051260	GO:0005783|GO:0005794|GO:0005886|GO:0045121|GO:0016020|GO:0005783|GO:0005794|GO:0005886|GO:0045121|GO:0016020|GO:0005737|GO:0005783|GO:0005794|GO:0005886|GO:0019898|GO:0031225|GO:0045121	GO:0005507|GO:0005515|GO:0005507|GO:0005515|GO:0005507|GO:0008017|GO:0042802	chr20	4630022	4630071	GTGGGAAACCCTTTTGCGTGGTCCTTAGGCTTACAATGTGCACTGAATCG
159	3190730	0.00174374	0.000173116	up	1.62962	1.62962	0.704531	SRP14	6727	Homo sapiens signal recognition particle 14kDa (homologous Alu RNA binding protein) (SRP14), mRNA.	GO:0006614|GO:0045900	GO:0005737|GO:0005786	GO:0005515|GO:0008312|GO:0030942	chr15	40328036	40328085	CTCATGAGCTGCTTCCCACCTGGCTGTATAATTTTATCATCATGGTTCCC
160	1190367	0.049661	0.0424453	up	1.62929	1.62929	0.704244	IER3	8870	Homo sapiens immediate early response 3 (IER3), mRNA.	GO:0006915|GO:0006916|GO:0009653	GO:0016020|GO:0016021	GO:0005515	chr6	30819173	30819222	GAGGACGTCCCGGCTGGGATGAAGTCTGGTGGTGGGTCGTAAGTTTAGGA
161	1820025	0.00348723	0.000705394	up	1.62713	1.62713	0.702332	NCBP2	22916	Homo sapiens nuclear cap binding protein subunit 2, 20kDa (NCBP2), transcript variant 1, mRNA.	GO:0000387|GO:0006408|GO:0006408|GO:0006810|GO:0008380|GO:0046833|GO:0051028	GO:0005634|GO:0005634|GO:0005654|GO:0005654|GO:0005654|GO:0005654|GO:0005829|GO:0005845|GO:0005845	GO:0000166|GO:0003676|GO:0000166|GO:0000339|GO:0005515|GO:0005515	chr3	198147222	198147271	GGGAGCTTGAAGAGGGAATGTTTGACAGTCACAGAAGGTTCCTGCAGCAG
162	5080020	0.00211794	0.000229292	up	1.62635	1.62635	0.701635	UBE2J1	51465	Homo sapiens ubiquitin-conjugating enzyme E2, J1 (UBC6 homolog, yeast) (UBE2J1), mRNA.	GO:0006511|GO:0043687|GO:0051246	GO:0005783|GO:0005789|GO:0016020|GO:0016021	GO:0004842|GO:0016874	chr6	90093122	90093171	AGGTTTTATGGGAGGCTGTGCATTGCTCAAAAGCTGTTGGGAACGCCTTC
163	6560162	0.00464546	0.00121761	up	1.62507	1.62507	0.700506	TMED7	51014	Homo sapiens transmembrane emp24 protein transport domain containing 7 (TMED7), mRNA.	GO:0006810	GO:0005783|GO:0005789|GO:0016020|GO:0016021		chr5	114977361	114977410	TAAACAAATGGTTTGTGGTTCACAGCTTTCATCCAAGCTTGGTGATAATC
164	6330044	0.00530315	0.00152598	up	1.62475	1.62475	0.70022	ANXA7	310	Homo sapiens annexin A7 (ANXA7), transcript variant 2, mRNA.	GO:0006874|GO:0007599|GO:0008283|GO:0008360|GO:0009651|GO:0009992|GO:0006874|GO:0007599|GO:0008283|GO:0008360|GO:0009651|GO:0009992	GO:0005625|GO:0005626|GO:0005634|GO:0005635|GO:0005829|GO:0005886|GO:0031982|GO:0005625|GO:0005626|GO:0005634|GO:0005635|GO:0005829|GO:0005886|GO:0031982	GO:0005509|GO:0005515|GO:0005544|GO:0005509|GO:0005515|GO:0005544|GO:0005509|GO:0005544	chr10	74805453	74805502	ACTGAAAGCTCTGCCTTCCGGAATCCCTCTAAGTCTGCTTGATAGAGTGG
165	7160274	0.00174374	0.000166622	up	1.62391	1.62391	0.699469	TXNDC12	51060	Homo sapiens thioredoxin domain containing 12 (endoplasmic reticulum) (TXNDC12), mRNA.	GO:0045454|GO:0055114	GO:0005783|GO:0005788	GO:0016491|GO:0019153	chr1	52485957	52486006	GCATGCGTGTGCAGGACTGGCTGTGTGCTTGGACTCGGCTCCAGGTGGAA
166	2970594	0.00464024	0.00119326	up	1.62339	1.62339	0.699007	MYADM	91663	Homo sapiens myeloid-associated differentiation marker (MYADM), transcript variant 2, mRNA.		GO:0016020|GO:0016021		chr19	54379297	54379346	TCCTGGCCATGAGGACAAAAATTACTGAGTGGCCCTTAAAGAGGGAAGTT
167	4540356	0.00464024	0.00115094	up	1.62292	1.62292	0.698589	UFM1	51569	Homo sapiens ubiquitin-fold modifier 1 (UFM1), mRNA.	GO:0006511	GO:0005634|GO:0005737	GO:0005515	chr13	37834766	37834815	GTTCAGAGGCCCCGTTTCTTACAATAAATGTTGAGTCTTAGTTAAGCAGG
168	3180465	0.044205	0.0367648	up	1.6221	1.6221	0.697866	FYTTD1	84248	Homo sapiens forty-two-three domain containing 1 (FYTTD1), transcript variant 2, mRNA.				chr3	198995420	198995469	TGGTGCCGTGCATCACCAAATGAAAGTTTGTATTTAACGAGGAGGTGCTT
169	2450053	0.0465772	0.0395442	up	1.62074	1.62074	0.696651	ZNF614	80110	Homo sapiens zinc finger protein 614 (ZNF614), mRNA.	GO:0006350|GO:0006355|GO:0006355|GO:0006355	GO:0005622|GO:0005634|GO:0005622|GO:0005622	GO:0003677|GO:0008270|GO:0046872|GO:0003676|GO:0008270|GO:0046872|GO:0003676	chr19	57208731	57208780	GCTTACACTCCATCCAAACCTAACTCTGCCAACCACTTTTCTCCTATCAG
170	770307	0.0094308	0.00390021	up	1.61853	1.61853	0.694688	LOC100130837	100130837	PREDICTED: Homo sapiens hypothetical protein LOC100130837 (LOC100130837), mRNA.				chr10	1085541	1092296	GTGGGGTGTTCCACGCTATGTTGGGAGTGTTCGCTTTCGAGCCAATGGTG
171	5390372	0.0109975	0.00507695	up	1.61703	1.61703	0.693347	C2orf64	493753	Homo sapiens chromosome 2 open reading frame 64 (C2orf64), mRNA.				chr2	99216054	99216103	ACCTCCGTGGTTCACTGGAGTTAAAGCAATCGGGGCGTTGTACAGCTCAC
172	5810750	0.0141793	0.00794363	up	1.61577	1.61577	0.692219	CBR4	84869	Homo sapiens carbonyl reductase 4 (CBR4), mRNA.	GO:0055114	GO:0005737	GO:0005488|GO:0016491	chr4	170145692	170145741	CTGTAGCTGTTTGCTGACTCCTATGAGCCCATAAGGGTTCTGTGCTTAGC
173	50088	0.00464024	0.0011546	up	1.61363	1.61363	0.690309	HCFC1R1	54985	Homo sapiens host cell factor C1 regulator 1 (XPO1 dependent) (HCFC1R1), transcript variant 3, mRNA.		GO:0005634|GO:0005737		chr16	3072632	3072681	GGAAGGGAGGCATCCCACCCCCAAGAAGAACTGAATAAAGATTGCTGAGC
174	6370736	0.00138502	5.8689e-05	up	1.61312	1.61312	0.689855	EIF1AX	1964	Homo sapiens eukaryotic translation initiation factor 1A, X-linked (EIF1AX), mRNA.	GO:0006413	GO:0005737|GO:0005829	GO:0003723|GO:0003743	chrX	20142984	20143033	CCCATTTCTTTTGCGTGCAGTCTTTGATTCGTACAATAGAAGGAACACGT
175	6940307	0.0104861	0.00457088	up	1.61174	1.61174	0.688616	MOBKL3	25843	Homo sapiens MOB1, Mps One Binder kinase activator-like 3 (yeast) (MOBKL3), transcript variant 2, mRNA.	GO:0006810	GO:0005737|GO:0005794|GO:0016020	GO:0005515|GO:0008270|GO:0046872	chr2	198125341	198125390	GCAGTGTAGCTGTTCTCTCTAGATGGTGTCTCACAATGGATTTCTGTTGC
176	4540647	0.00747292	0.00277529	up	1.61086	1.61086	0.687827	G3BP2	9908	Homo sapiens GTPase activating protein (SH3 domain) binding protein 2 (G3BP2), transcript variant 3, mRNA.	GO:0006810|GO:0007253|GO:0007265|GO:0051028	GO:0005622|GO:0005737	GO:0000166|GO:0003723|GO:0005515|GO:0030159	chr4	76788187	76788236	CTTGAACTGATGTCAGCACCCGAGTGGCTCCTGAATTTAAGTCTGGGACG
177	3290224	0.00659106	0.00230969	up	1.61016	1.61016	0.687203	IRF2BP2	359948	Homo sapiens interferon regulatory factor 2 binding protein 2 (IRF2BP2), transcript variant 1, mRNA.	GO:0006350|GO:0006355	GO:0005634		chr1	234740591	234740640	CTTTGGGTGGCCTTTGTGGACGGCTCGTAGCTGGAAAGTGTTGATCTGGG
178	650598	0.0523262	0.0451705	up	1.60741	1.60741	0.684738	CSTF3	1479	Homo sapiens cleavage stimulation factor, 3' pre-RNA, subunit 3, 77kDa (CSTF3), transcript variant 2, mRNA.	GO:0006396|GO:0000398|GO:0006378|GO:0006379	GO:0005622|GO:0005622|GO:0005634	GO:0003723|GO:0005515	chr11	33163241	33163290	AGCACGGAAGACTTATGAACGCCTTGTTGCCCAGTTCCCCAGTTCTGGCA
179	2630400	0.00304588	0.000555374	up	1.60723	1.60723	0.684577	CSTF2T	23283	Homo sapiens cleavage stimulation factor, 3' pre-RNA, subunit 2, 64kDa, tau variant (CSTF2T), mRNA.	GO:0006397	GO:0005622|GO:0005634	GO:0000166|GO:0003723	chr10	53455426	53455475	TTCCCATGTTTCCTATATGCCTCCCCTATATTGGAGAGGATAACTCGCGT
180	5310524	0.0124385	0.00637872	up	1.60669	1.60669	0.684092	ALG10B	144245	Homo sapiens asparagine-linked glycosylation 10, alpha-1,2-glucosyltransferase homolog B (yeast) (ALG10B), mRNA.		GO:0005886|GO:0016021	GO:0016757	chr12	37009061	37009110	GTCTGAGCTGGGATTCGTAACCAGGCAGCCTGACTCCAAAATCAATATTC
181	1510154	0.00358554	0.000766142	up	1.6061	1.6061	0.683557	TCFL5	10732	Homo sapiens transcription factor-like 5 (basic helix-loop-helix) (TCFL5), mRNA.	GO:0006355|GO:0006366|GO:0007275|GO:0007283|GO:0042127|GO:0045595	GO:0001673|GO:0005634	GO:0003677|GO:0003700|GO:0005515	chr20	61472809	61472858	CCCCCTTGTCATGACTCTGAGTCACGTGCTGCTGTATTGCAACGTGCAGG
182	4640438	0.00892692	0.00361146	up	1.60485	1.60485	0.682438	TIGD7	91151	Homo sapiens tigger transposable element derived 7 (TIGD7), mRNA.	GO:0045449	GO:0000775|GO:0005634	GO:0003677	chr16	3348977	3349026	CCTAGGCCTCATAATATTAAGGACTCCTTCAGTGGGCCTTCAACTTCTGG
183	5490102	0.00310641	0.000575261	up	1.60431	1.60431	0.681957	UTP3	57050	Homo sapiens UTP3, small subunit (SSU) processome component, homolog (S. cerevisiae) (UTP3), mRNA.	GO:0006364|GO:0007275|GO:0007420|GO:0016568	GO:0005634|GO:0005730|GO:0032040	GO:0003674|GO:0005515	chr4	71774601	71774650	GAGGCCAGGTTCGTGAAGTTCGTAAAGAAGAGCAACGTTATAGTGGTGAA
184	5690369	0.0293936	0.020558	up	1.60333	1.60333	0.681067	LOC100131205	100131205	PREDICTED: Homo sapiens hypothetical protein LOC100131205 (LOC100131205), mRNA.				chr1	210291974	210304666	CAACCAAGATCTTCTTTTCGGCCGGAACCGCCATCTTCCAGTAATTCGCC
185	6860681	0.00138502	9.01498e-05	up	1.60217	1.60217	0.680025	IER3IP1	51124	Homo sapiens immediate early response 3 interacting protein 1 (IER3IP1), mRNA.		GO:0005783|GO:0005789|GO:0005794|GO:0016020|GO:0016021		chr18	44681737	44681786	GCCCACAAGAGCAGTCCTAAACAATCACAATTACACTGTACTACCCAAGA
186	1090259	0.0110401	0.0052527	up	1.59905	1.59905	0.677215	RPS6KC1	26750	Homo sapiens ribosomal protein S6 kinase, 52kDa, polypeptide 1 (RPS6KC1), mRNA.	GO:0006468|GO:0007165|GO:0006468|GO:0007154	GO:0005737|GO:0016020|GO:0005840	GO:0000166|GO:0004674|GO:0005515|GO:0005524|GO:0016740|GO:0035091|GO:0004672|GO:0005515|GO:0005524|GO:0035091	chr1	211513102	211513151	GACGGAAAACCTGTACCCTGATGCTGTATAATGTATGTTGAATGTGGTCC
187	5080021	0.0520522	0.0447856	up	1.59904	1.59904	0.67721	BIRC3	330	Homo sapiens baculoviral IAP repeat-containing 3 (BIRC3), transcript variant 1, mRNA.	GO:0006916|GO:0007166|GO:0042981	GO:0005622|GO:0005634|GO:0005737	GO:0004842|GO:0005515|GO:0005515|GO:0008270|GO:0046872	chr11	101713457	101713506	CCAGGAGTTTGAATCCATCCTGGGCAGCATACTGAGACCCTGCCTTTAAA
188	1070300	0.00488335	0.00133562	up	1.59775	1.59775	0.676039	OGT	8473	Homo sapiens O-linked N-acetylglucosamine (GlcNAc) transferase (UDP-N-acetylglucosamine:polypeptide-N-acetylglucosaminyl transferase) (OGT), transcript variant 2, mRNA.	GO:0006493|GO:0007165|GO:0007584	GO:0005634|GO:0005737|GO:0005829	GO:0005515|GO:0008375|GO:0016757	chrX	70712233	70712282	CCTGGCACGAAAAGTAGCCGCTCTGGTTGAAGCTTTGCTTATTGTAACAG
189	7000114	0.00538849	0.0016087	up	1.59682	1.59682	0.675202	PPIC	5480	Homo sapiens peptidylprolyl isomerase C (cyclophilin C) (PPIC), mRNA.	GO:0006457|GO:0007165	GO:0005737	GO:0003755|GO:0016018|GO:0016853|GO:0051082	chr5	122387265	122387314	CCGTCACCCTTTAGTTTGCTTGAACTTTAGTAAACCACCTGCTTAGGGAC
190	610154	0.0293936	0.0206006	up	1.59647	1.59647	0.67489	CLDND2	125875	Homo sapiens claudin domain containing 2 (CLDND2), mRNA.		GO:0016020|GO:0016021		chr19	56562184	56562233	ATCAGTGGATTCCCCGTGTGTCTGTGACTGCAGCCTGCCTGGGGCAGAAT
191	1780259	0.00676909	0.00239136	up	1.59646	1.59646	0.674876	CCDC109B	55013	Homo sapiens coiled-coil domain containing 109B (CCDC109B), mRNA.		GO:0016020|GO:0016021		chr4	110825961	110828157	GACCTTGCTAAGGCTAAAGAATCCCTGAAACAGGCGCGTCATTCTCTCTG
192	1010544	0.0546299	0.0474704	up	1.5961	1.5961	0.674554	GAR1	54433	Homo sapiens GAR1 ribonucleoprotein homolog (yeast) (GAR1), transcript variant 1, mRNA.				chr4	110745588	110745637	GTGAAACAGTTGACAGACATCACCAGTTGACTTCTGCATTAACCTGCATG
193	2320647	0.0046291	0.00110782	up	1.59557	1.59557	0.674068	ARMCX3	51566	Homo sapiens armadillo repeat containing, X-linked 3 (ARMCX3), transcript variant 2, mRNA.		GO:0005634|GO:0005737|GO:0005856|GO:0016020|GO:0016021	GO:0005488	chrX	100768619	100768668	GAGGGTGTGGCAAAATGGAGCCTTTCACATCCTAGTGGTGGCCATTTGGT
194	5570519	0.00249695	0.000368482	up	1.59455	1.59455	0.673152	LOC401397	401397	PREDICTED: Homo sapiens hypothetical LOC401397 (LOC401397), mRNA.				chr7	112544631	112544680	GGCCTACTGAGTCAAACCTCACCCTGAAAACCTTTGCGCTTTAGAGGCTA
195	7650053	0.00249695	0.000377131	up	1.59292	1.59292	0.671672	ECHDC1	55862	Homo sapiens enoyl Coenzyme A hydratase domain containing 1 (ECHDC1), mRNA.	GO:0008152|GO:0008152		GO:0003824|GO:0016853	chr6	127651963	127652012	GTTGATGTAGTTTTAAACCACTTGAAGGGACTCATGAAGCATCCTGCAAC
196	5270296	0.0290458	0.0201914	up	1.59272	1.59272	0.671494	TFB2M	64216	Homo sapiens transcription factor B2, mitochondrial (TFB2M), nuclear gene encoding mitochondrial protein, mRNA.	GO:0000154|GO:0006350|GO:0006355|GO:0006390	GO:0005739|GO:0005759	GO:0000179|GO:0003712|GO:0008168|GO:0008649|GO:0016740	chr1	244770921	244770970	CCCTGGAAGATAGGTAGCAACTAGACTGTCGTTTTTGGTGGAGCGGTTCA
197	6380445	0.0194616	0.0121981	up	1.59241	1.59241	0.67121	SFRS5	6430	Homo sapiens splicing factor, arginine/serine-rich 5 (SFRS5), transcript variant 2, mRNA.	GO:0000398|GO:0006376|GO:0008380	GO:0005634	GO:0000166|GO:0003723|GO:0005515	chr14	69308064	69308113	TGGGCTGGATATCTTTGTAGATGTGGACCACCAAGGGGTTGTTGAAAACT
198	5960044	0.0167863	0.00994744	up	1.59176	1.59176	0.670623	CDCP1	64866	Homo sapiens CUB domain containing protein 1 (CDCP1), transcript variant 2, mRNA.		GO:0005576|GO:0005886|GO:0016021		chr3	45152106	45152155	CTTCCTCCTCCAGCACCTTCGTTGTTTCCTGGGTAGTCTGCCTGGGTGAG
199	4390022	0.0169207	0.0101717	up	1.59115	1.59115	0.670068	HNRPH3	3189	Homo sapiens heterogeneous nuclear ribonucleoprotein H3 (2H9) (HNRPH3), transcript variant 2H9, mRNA.				chr10	69772524	69772573	GCAGGTTATCGCAAGATGTCTTAGAGTAGGGTTAAGGTTCTCAGTGACAC
200	5720100	0.0135778	0.00736824	up	1.5905	1.5905	0.669482	ZNF562	54811	Homo sapiens zinc finger protein 562 (ZNF562), mRNA.	GO:0006350|GO:0006355	GO:0005622|GO:0005634	GO:0003677|GO:0008270|GO:0046872	chr19	9620408	9620457	GTGGTGATGCATGCCTATAGTTTTAGCTACTTGGGAGGGTGGCCTGAGCC
201	1660750	0.00634519	0.00215122	up	1.59025	1.59025	0.669251	WBP5	51186	Homo sapiens WW domain binding protein 5 (WBP5), transcript variant 4, mRNA.			GO:0005515|GO:0050699	chrX	102499895	102499944	TGGACATAACTTGTGAAGGATGAAAGAAAGTACAGCCTCTCGGTGGTGGG
202	4060669	0.0195236	0.0123483	up	1.5901	1.5901	0.669118	CCDC76	54482	Homo sapiens coiled-coil domain containing 76 (CCDC76), mRNA.	GO:0008033		GO:0008168|GO:0016740	chr1	100388136	100388185	GTCTCGGTTCAAATTCCAAACCTACCATCTTCAGTTGTGCGACCTTGGGC
203	3890025	0.0381935	0.0286179	up	1.59005	1.59005	0.669075	TMSL3	7117	Homo sapiens thymosin-like 3 (TMSL3), mRNA.	GO:0007010|GO:0030036|GO:0042989	GO:0005737|GO:0005856	GO:0003779	chr4	91978846	91978895	TCTGTCTGGCTGGCAGGGAAGGAAAGAACTTGCATGTTGGTGAAGGAAGA
204	4070132	0.00138502	4.70544e-05	up	1.58876	1.58876	0.667898	PPAT	5471	Homo sapiens phosphoribosyl pyrophosphate amidotransferase (PPAT), mRNA.	GO:0006164|GO:0006541|GO:0008152|GO:0009113|GO:0009116		GO:0000287|GO:0004044|GO:0005506|GO:0016757|GO:0051539	chr4	57259919	57259968	GGCAGCATGGAGGAGGCAAGACCTGTGGGTCAATTTTGAACTGGCCTTAC
205	5560703	0.0110401	0.00523207	up	1.58807	1.58807	0.66727	C6orf120	387263	Homo sapiens chromosome 6 open reading frame 120 (C6orf120), mRNA.		GO:0005576		chr6	169847876	169847925	AACTTGACAGGAGTCTGCCTACAATGTAAGACTGCCTACTGAAGAAAGCA
206	1850367	0.00338083	0.000656445	up	1.58728	1.58728	0.666554	CCDC47	57003	Homo sapiens coiled-coil domain containing 47 (CCDC47), mRNA.	GO:0008150	GO:0005575|GO:0016020|GO:0016021	GO:0005515	chr17	59176735	59176784	TGGTGGGAGTGGGGTGGTGGGTATTTTTTGTTGATGCTTTAGTGCAGGCC
207	5050053	0.0143447	0.0082145	up	1.58698	1.58698	0.666281	TXNDC5	81567	Homo sapiens thioredoxin domain containing 5 (endoplasmic reticulum) (TXNDC5), transcript variant 1, mRNA.	GO:0006916|GO:0045454|GO:0045454	GO:0005783|GO:0005788|GO:0005788	GO:0016853|GO:0016853	chr6	7882063	7882112	CCACTTTGCATCCAACACTCTTCACCCACCTCCCATACGCAAGGGGATGT
208	2070563	0.0168141	0.0100118	up	1.5859	1.5859	0.665305	ARL6IP5	10550	Homo sapiens ADP-ribosylation-like factor 6 interacting protein 5 (ARL6IP5), mRNA.	GO:0015813	GO:0005737|GO:0005783|GO:0005789|GO:0016020|GO:0016021	GO:0005515	chr3	69155146	69155195	CCATGACTTCACAGACATGGTCTAGAATCTGTACCCTTACCCACATATGA
209	2710161	0.0489694	0.0417147	up	1.58559	1.58559	0.665018	SELK	58515	Homo sapiens selenoprotein K (SELK), mRNA.	GO:0006979	GO:0005634|GO:0005730|GO:0005737|GO:0005783	GO:0008430	chr3	53919566	53919879	CCCCTCCAATGGCTGGTGGATGAGGAAGGTAAATGTCTGCTCTAAGAAGC
210	1470753	0.0448469	0.0374422	up	1.58366	1.58366	0.663259	PIK3R1	5295	Homo sapiens phosphoinositide-3-kinase, regulatory subunit 1 (alpha) (PIK3R1), transcript variant 1, mRNA.	GO:0001953|GO:0006468|GO:0007242|GO:0008286|GO:0030183|GO:0030335|GO:0043066|GO:0044419|GO:0045671|GO:0046854|GO:0048009	GO:0005622|GO:0005737|GO:0005829|GO:0005829|GO:0005829|GO:0005829|GO:0005829|GO:0005943	GO:0005158|GO:0005158|GO:0005159|GO:0005515|GO:0005545|GO:0019903|GO:0035014|GO:0043125|GO:0043559|GO:0043560	chr5	67597082	67597131	TGACGAGAGGGAGGATGTCACGGTCAGTTGTAACTTTGCCTTCACAAGGC
211	780324	0.0194767	0.0122631	up	1.58077	1.58077	0.660629	ZNF337	26152	Homo sapiens zinc finger protein 337 (ZNF337), mRNA.	GO:0006350|GO:0006355	GO:0005622|GO:0005634	GO:0003677|GO:0008270|GO:0046872	chr20	25655023	25655072	TCAGGTGCCCTTATGAAAAGGCTTGATAGAGGGAGTTTGTCCTGTGGCCC
212	6590575	0.0459975	0.0387899	up	1.58047	1.58047	0.660358	SPRY2	10253	Homo sapiens sprouty homolog 2 (Drosophila) (SPRY2), mRNA.	GO:0007267|GO:0007275|GO:0007605|GO:0009887|GO:0009966|GO:0030324|GO:0042472|GO:0043407|GO:0045165|GO:0048754	GO:0005737|GO:0005829|GO:0005874|GO:0005886|GO:0005886	GO:0005515	chr13	80910157	80910206	GCCCCTTTTATGAGGATGTGATAGTTGCTGCAAATGAGGGGTTACAGATG
213	2030228	0.00338083	0.000646871	up	1.57834	1.57834	0.658406	ATG5	9474	Homo sapiens ATG5 autophagy related 5 homolog (S. cerevisiae) (ATG5), mRNA.	GO:0000045|GO:0006914|GO:0006915|GO:0043687	GO:0005737|GO:0005776|GO:0043231	GO:0005515|GO:0005515|GO:0005515	chr6	106739130	106739179	CTAATCCCAGGTAAGTCAAGCCTACAATGCCCTAGAGGAAGAGTAAAACC
214	3310161	0.0223557	0.014458	up	1.57732	1.57732	0.657477	TTRAP	51567	Homo sapiens TRAF and TNF receptor associated protein (TTRAP), mRNA.	GO:0007166	GO:0005634	GO:0003714	chr6	24758351	24758400	GGCAAAGTTAAGCTTGATGATGGTTAAAATCGGTTTGATAGCACCATGGG
215	3310504	0.0464065	0.0392671	up	1.57725	1.57725	0.657411	PDK4	5166	Homo sapiens pyruvate dehydrogenase kinase, isozyme 4 (PDK4), mRNA.	GO:0005975|GO:0006006|GO:0007165|GO:0016310|GO:0018106	GO:0005739|GO:0005743|GO:0005759	GO:0000155|GO:0004740|GO:0005524	chr7	95213213	95213262	CAGAAGTCCTAGACAGTGACATTTCTTAATGGTGGGAGTCCAGCTCATGC
216	3060347	0.0125902	0.00649238	up	1.57697	1.57697	0.657159	TTC4	7268	Homo sapiens tetratricopeptide repeat domain 4 (TTC4), mRNA.			GO:0005488|GO:0005488	chr1	54980394	54980443	TGGAGGACTGTGACAGACTTTGGACAGTGGCCTCTTGAGTTCCTCTGCAG
217	7000521	0.00162384	0.000121287	up	1.57687	1.57687	0.657065	PRPS2	5634	Homo sapiens phosphoribosyl pyrophosphate synthetase 2 (PRPS2), transcript variant 1, mRNA.	GO:0009116|GO:0009156|GO:0009165|GO:0044249|GO:0006139|GO:0009116|GO:0009156|GO:0009165|GO:0044249		GO:0000287|GO:0004749|GO:0016301|GO:0000287|GO:0004749|GO:0016301|GO:0016740	chrX	12751934	12751983	TGCTGCTCCTGGCGTGGAAACTTAAGTGAGACCACCAAATACATTGGTCC
218	3940451	0.0192651	0.0119652	up	1.57679	1.57679	0.656995	ZFC3H1	196441	Homo sapiens zinc finger, C3H1-type containing (ZFC3H1), mRNA.				chr12	72003978	72004027	CGGTTGGATAAATGAACTTCCTGTTTGGCCTGCTTCTAGGCCCTGCCAGA
219	3890670	0.00420167	0.000945675	up	1.57601	1.57601	0.656273	DCAKD	79877	Homo sapiens dephospho-CoA kinase domain containing (DCAKD), mRNA.			GO:0000166|GO:0005524	chr17	40456286	40456335	GTGTCTTATTCATCTCTGTGTTCTTAGTGCAGAGCCTGGCCCGCTGTTGG
220	4040719	0.0121557	0.00602592	up	1.57365	1.57365	0.654118	DNAJC25	548645	Homo sapiens DnaJ (Hsp40) homolog, subfamily C , member 25 (DNAJC25), mRNA.		GO:0016020|GO:0016021	GO:0031072	chr9	113456228	113456277	TGCATTTAAGCCAGAAACGAGGTACATGGCTGTGTGCTCTTCTGTCAACC
221	2970315	0.0147519	0.00848971	up	1.57251	1.57251	0.653074	RNPC3	55599	Homo sapiens RNA-binding region (RNP1, RRM) containing 3 (RNPC3), mRNA.	GO:0006397|GO:0008380	GO:0005634|GO:0005681	GO:0000166|GO:0003723	chr1	104087710	104088904	CTTTGAGAGGAAGAAATTGACCACCTGGACTATGGAACTGTGCGTAACAG
222	4810427	0.00233006	0.000278811	up	1.57151	1.57151	0.652152	KLRA1	10748	Homo sapiens killer cell lectin-like receptor subfamily A, member 1 (KLRA1), mRNA.	GO:0007166	GO:0005886	GO:0004888|GO:0005488|GO:0005529|GO:0005488	chr12	10633263	10633312	GTATCTGTGGGAAGAGAATAGACTCTATTTTCTCTGATTCGGTGTGCGCC
223	3940653	0.00704423	0.00253601	up	1.5709	1.5709	0.651592	PREPL	9581	Homo sapiens prolyl endopeptidase-like (PREPL), mRNA.	GO:0006508	GO:0005737	GO:0004252|GO:0008233	chr2	44399027	44399692	CATGAAAGCACATGTTTCAGTGCCACTCACATAAGAAGTGCCCGGCCAGG
224	1230017	0.0109975	0.00504374	up	1.57021	1.57021	0.650959	PHCA	55331	Homo sapiens phytoceramidase, alkaline (PHCA), mRNA.	GO:0006672	GO:0000139|GO:0005783|GO:0005789|GO:0005794|GO:0016020|GO:0016021	GO:0016787|GO:0016811	chr11	76411321	76411370	GGATTCTAGGTGGACATTACAGAGTTGAATTCCTCACTACCCCCTCCCGC
225	3840440	0.0141793	0.00801644	up	1.56874	1.56874	0.649608	C11orf58	10944	Homo sapiens chromosome 11 open reading frame 58 (C11orf58), transcript variant 2, mRNA.				chr11	16779022	16779071	GGTCTGTTGGTCCATGTGGCCTGGTTTCCTAGCACCCATTAAACATAATG
226	2710400	0.055606	0.0486354	up	1.56843	1.56843	0.649325	DSC2	1824	Homo sapiens desmocollin 2 (DSC2), transcript variant Dsc2b, mRNA.	GO:0007155|GO:0007156	GO:0005886|GO:0016021|GO:0030054	GO:0005509|GO:0005515	chr18	26900109	26900158	AATATGACTATTCTAAAGGCTGTGAGGCCATGGGGTATTGGTTAAGTTGC
227	2600500	0.00249695	0.000332432	up	1.56717	1.56717	0.648162	SEC22B	9554	Homo sapiens SEC22 vesicle trafficking protein homolog B (S. cerevisiae) (SEC22B), mRNA.	GO:0006888|GO:0015031|GO:0016192	GO:0000139|GO:0005783|GO:0005789|GO:0005794|GO:0016020|GO:0016021|GO:0033116|GO:0042470	GO:0005515	chr1	143828049	143828098	ATAGGATATGGAGAGGCCCCTGGCTTCATGAGAACAAAGGCAGGCCCAGG
228	460445	0.0165994	0.00978936	up	1.56575	1.56575	0.646856	RPS17	6218	Homo sapiens ribosomal protein S17 (RPS17), mRNA.	GO:0006413|GO:0006414|GO:0034101	GO:0005622|GO:0005829|GO:0005840|GO:0022627|GO:0022627	GO:0003735|GO:0003735	chr15	82824521	82824863	TTTCCTCTTTTACCAAGGACCCGCCAACATGGGCCGCGTTCGCACCAAAA
229	7320484	0.0094308	0.00397241	up	1.56382	1.56382	0.645076	LOC678655	678655	Homo sapiens hypothetical locus LOC678655 (LOC678655), non-coding RNA.				chr12	6548573	6548622	CTGATTGTAGCCTGGTGAGGCCTGTTTTAGACTTCTGACCTGTAGAGCTG
230	3930392	0.0194616	0.0121953	up	1.5635	1.5635	0.644782	ANG	283	Homo sapiens angiogenin, ribonuclease, RNase A family, 5 (ANG), transcript variant 2, mRNA.	GO:0001525|GO:0001525|GO:0001525|GO:0001541|GO:0001556|GO:0001666|GO:0001666|GO:0001666|GO:0001666|GO:0001890|GO:0001938|GO:0001938|GO:0006651|GO:0007154|GO:0007202|GO:0007275|GO:0009303|GO:0009725|GO:0016477|GO:0017148|GO:0030041|GO:0030154|GO:0032148|GO:0032431|GO:0042327|GO:0042592|GO:0048662|GO:0050714|GO:0050714	GO:0005576|GO:0005605|GO:0005615|GO:0005615|GO:0005615|GO:0005634|GO:0005634|GO:0005730|GO:0030426|GO:0032311|GO:0043025	GO:0003676|GO:0004519|GO:0004522|GO:0016787|GO:0003677|GO:0003779|GO:0003779|GO:0004519|GO:0004522|GO:0004540|GO:0004540|GO:0005102|GO:0005507|GO:0008201|GO:0016787|GO:0019843|GO:0042277	chr14	20232018	20232067	CCTGGTCAAGTGCTGGCTCTGCTGTCCTTGCCTTCCATTTCCCCTCTGCA
231	1690386	0.00138502	7.51418e-05	up	1.56259	1.56259	0.643944	TMEM128	85013	Homo sapiens transmembrane protein 128 (TMEM128), mRNA.		GO:0016020|GO:0016021		chr4	4288484	4288533	TCTGTTTGAGTCTTTGGAGAAAGTGGTTTCATTGTAGGTACATAGTGCAC
232	1300608	0.00358372	0.000755542	up	1.56199	1.56199	0.64339	SNHG9	735301	Homo sapiens small nucleolar RNA host gene 9 (non-protein coding) (SNHG9), non-coding RNA.				chr16	1955069	1955118	GGAATCCACCCGAAGAGTGGCTATAAACGTCCGCGCCTCCATTGCGCTCT
233	2570373	0.0233224	0.015216	up	1.5619	1.5619	0.643306	PPHLN1	51535	Homo sapiens periphilin 1 (PPHLN1), transcript variant 1, mRNA.	GO:0031424	GO:0005634|GO:0005737		chr12	41128219	41128268	ACTTGAGAAACTACCAAAGGCTCAGGAGTTGTCCACTTTGTTGAAATCCA
234	7330392	0.00313771	0.000589997	up	1.56118	1.56118	0.642641	TAP1	6890	Homo sapiens transporter 1, ATP-binding cassette, sub-family B (MDR/TAP) (TAP1), mRNA.	GO:0006857|GO:0006952|GO:0006955|GO:0015031	GO:0005783|GO:0005789|GO:0016020|GO:0016021	GO:0000166|GO:0005215|GO:0005515|GO:0005524|GO:0015198|GO:0016887|GO:0042626|GO:0046982	chr6	32921087	32921136	GTAACGGAGTTTAGAGCCAGGGCTGATGCTTTGGTGTGGCCAGCACTCTG
235	5550360	0.0111206	0.0053227	up	1.55858	1.55858	0.64023	STARD3NL	83930	Homo sapiens STARD3 N-terminal like (STARD3NL), mRNA.		GO:0005768|GO:0016020|GO:0016021|GO:0031902		chr7	38234958	38236058	GAGTCTCCCTGTCGACAGTAAAGTTGAAATGGTGACGTCCACTGCTGGCT
236	4280133	0.00430149	0.000992651	up	1.55783	1.55783	0.639538	UFM1	51569	Homo sapiens ubiquitin-fold modifier 1 (UFM1), mRNA.	GO:0006511	GO:0005634|GO:0005737	GO:0005515	chr13	37834245	37834294	CTCCTGTATTCTGAATGGTGAACTCTGGAAGCAGGGATTGTGTCTGGCTC
237	3140167	0.00659106	0.00229549	up	1.55669	1.55669	0.638483	ZNF146	7705	Homo sapiens zinc finger protein 146 (ZNF146), mRNA.	GO:0006355	GO:0005622|GO:0005634|GO:0005730|GO:0005737	GO:0003677|GO:0008201|GO:0008270|GO:0046872	chr19	41421322	41421371	CTCAAAATAGGAATGGGAGTGAGGATGGGAATGCTGTATCTGTGGAAGTC
238	3610228	0.0191042	0.0116476	up	1.55625	1.55625	0.638077	PEA15	8682	Homo sapiens phosphoprotein enriched in astrocytes 15 (PEA15), mRNA.	GO:0042981|GO:0042981|GO:0006916|GO:0008643|GO:0042981|GO:0046325	GO:0005737|GO:0005875	GO:0005515|GO:0005515|GO:0005351|GO:0005515	chr1	158451675	158451724	ACCTGCCCACCCACTCCTTATATTGCTGTGAGATTGCCCCTATCTTGTGC
239	7560615	0.0534933	0.0463304	up	1.55617	1.55617	0.637999	ARL4A	10124	Homo sapiens ADP-ribosylation factor-like 4A (ARL4A), transcript variant 3, mRNA.	GO:0007264	GO:0005622|GO:0005634	GO:0000166|GO:0003924|GO:0005525	chr7	12696727	12696776	GTCCCATAGTAGTTCAGATCTGCTTAGATGTGACAGGCATTGAAGGCTGT
240	5260156	0.00530315	0.0014857	up	1.55616	1.55616	0.637994	LOC642489	642489	PREDICTED: Homo sapiens similar to FK506-binding protein 1A (LOC642489), mRNA.				chr6	63980416	63980465	TCCCTGGGCCAGCAGGGACCTCTGAAGCCTTCTTTGTGGCCTTATTTTTT
241	4880324	0.00286731	0.000491762	up	1.55537	1.55537	0.637256	TMX1	81542	Homo sapiens thioredoxin-related transmembrane protein 1 (TMX1), mRNA.				chr14	50792307	50792356	CAATTTCTGTAATGTCCCCTTCTTTCTAGGCTCTGTTGCTGTGTGAATCC
242	70753	0.0106054	0.00468328	up	1.55459	1.55459	0.636536	C9orf123	90871	Homo sapiens chromosome 9 open reading frame 123 (C9orf123), mRNA.		GO:0016020|GO:0016021		chr9	7796655	7796704	CGCTGAGTAGTCTGAGGAGCAAGAGGAGTTGGTCTTTCTGTCCCAGTGGC
243	2680382	0.0383289	0.0289377	up	1.55437	1.55437	0.636333	LEPR	3953	Homo sapiens leptin receptor (LEPR), transcript variant 2, mRNA.	GO:0006112|GO:0007166|GO:0007275|GO:0008203|GO:0051346	GO:0005576|GO:0005886|GO:0016021	GO:0004896|GO:0005515|GO:0005515|GO:0005515	chr1	65873604	65873653	TGAATTGAGCTTTTTGCCCACAGATTCTTGATTTGTAGTTGTTTGGCAGG
244	6660259	0.0123883	0.00631768	up	1.55415	1.55415	0.636129	RBBP9	10741	Homo sapiens retinoblastoma binding protein 9 (RBBP9), mRNA.		GO:0005634|GO:0005737		chr20	18467292	18467341	GCTGTCCGGAGTCTAGAGCCCCACAATCTGTTTTGGTTACAGTTTATCCC
245	5910164	0.031414	0.0222851	up	1.55299	1.55299	0.63505	LARP1B	55132	Homo sapiens La ribonucleoprotein domain family, member 1B (LARP1B), transcript variant 3, mRNA.				chr4	129029963	129030012	TTCTCTGCAGGGTAGGTAAGATAGGTCAGTCAAGTTGGTAATGCCTGTCC
246	7210300	0.0398921	0.0311409	up	1.5521	1.5521	0.634218	C10orf104	119504	Homo sapiens chromosome 10 open reading frame 104 (C10orf104), mRNA.				chr10	73665448	73665497	GCAATCACTACCTTTCTCGTTTCATTTGTGTAACCATGCAGCATAGGCAC
247	4590349	0.0393417	0.0302413	up	1.5508	1.5508	0.633015	ACVR2A	92	Homo sapiens activin A receptor, type IIA (ACVR2A), mRNA.	GO:0001702|GO:0006468|GO:0007283|GO:0007368|GO:0007498|GO:0009952|GO:0030501|GO:0030509|GO:0030509|GO:0032927|GO:0042713|GO:0043084|GO:0045648|GO:0045669|GO:0048706|GO:0050999|GO:0060011	GO:0005737|GO:0005886|GO:0005887	GO:0000166|GO:0000287|GO:0005524|GO:0015026|GO:0016740|GO:0017002|GO:0019838|GO:0030145|GO:0043621|GO:0048185|GO:0048186	chr2	148404569	148404618	CAGATATTCAACCAGCAGTACGTTTTTTATGCAGTCTCAACCCATATCCC
248	7160327	0.00162408	0.000134183	up	1.55021	1.55021	0.632464	ARPC2	10109	Homo sapiens actin related protein 2/3 complex, subunit 2, 34kDa (ARPC2), transcript variant 2, mRNA.	GO:0006928|GO:0030833	GO:0005737|GO:0005885|GO:0042995	GO:0003779|GO:0005200|GO:0005515|GO:0005515	chr2	218826899	218826948	GAGGAAGCGGCTGGCAACTGAAGGCTGGAACACTTGCTACTGGATAATCG
249	7040717	0.00572595	0.00176183	up	1.54857	1.54857	0.630939	AASDHPPT	60496	Homo sapiens aminoadipate-semialdehyde dehydrogenase-phosphopantetheinyl transferase (AASDHPPT), mRNA.	GO:0009059	GO:0005737|GO:0005829	GO:0000287|GO:0008897|GO:0008897|GO:0016740	chr11	105474164	105474213	GTCAGTATTGTTATTGGCTTTTCGTATTCCTCTTAACGTGAACCGTCTGT
250	730110	0.00486269	0.00131013	up	1.54727	1.54727	0.629725	METTL4	64863	Homo sapiens methyltransferase like 4 (METTL4), mRNA.	GO:0006139|GO:0032259	GO:0005634	GO:0003676|GO:0008168|GO:0016740	chr18	2544814	2544863	CTTTTGCAGTCAATCCCCTGCTCCTATCCTTGGCCCCTGGCAAACACTGG
251	520484	0.00267548	0.000442102	up	1.54672	1.54672	0.629211	USP15	9958	Homo sapiens ubiquitin specific peptidase 15 (USP15), mRNA.	GO:0006511|GO:0006511	GO:0005634|GO:0005730|GO:0005737	GO:0004197|GO:0004221|GO:0005515|GO:0008233|GO:0004221|GO:0008233	chr12	61085713	61085762	GCTGGGGCACATTTCACATATCGACTACCTGAGAAATTGCTTTGTGTCCC
252	4570441	0.0062539	0.00204931	up	1.54652	1.54652	0.629021	IFIH1	64135	Homo sapiens interferon induced with helicase C domain 1 (IFIH1), mRNA.	GO:0009615|GO:0042981|GO:0044419|GO:0045087	GO:0005622|GO:0005634|GO:0005737	GO:0000166|GO:0003677|GO:0003723|GO:0004386|GO:0005515|GO:0005524|GO:0016787	chr2	163123859	163124007	TCATCTGCAAATGTGGCCAGGCTTGGGGAACAATGATGGTGCACAAAGGC
253	4220255	0.0414793	0.0335197	up	1.54621	1.54621	0.628737	VTRNA1-1	56664	Homo sapiens vault RNA 1-1 (VTRNA1-1), non-coding RNA.				chr5	140090892	140090941	TTCTTTAATTGAAACAAGCAACCTGTCTGGGTTGTTCGAGACCCGCGGGC
254	6510554	0.02744	0.0189188	up	1.5454	1.5454	0.62798	DACH1	1602	Homo sapiens dachshund homolog 1 (Drosophila) (DACH1), transcript variant 2, mRNA.	GO:0006350|GO:0006355|GO:0007275|GO:0045449	GO:0005634|GO:0005667|GO:0005634	GO:0000166|GO:0003677|GO:0003700|GO:0005515|GO:0000166	chr13	70910165	70910214	GGTAGCCTAGTTATTTGAGCCTGGTTTCAATGTGAGAACCACGTTTACTG
255	520324	0.0127967	0.00670824	up	1.54476	1.54476	0.62738	REEP5	7905	Homo sapiens receptor accessory protein 5 (REEP5), mRNA.	GO:0008150	GO:0016020|GO:0016021	GO:0003674|GO:0005515	chr5	112240434	112240483	TGGATCAACAACTGCTACTCTCGGGAAGACTCCTCTACTCACAGCTGAAG
256	2710386	0.0327658	0.0238042	up	1.54474	1.54474	0.627363	SRP72	6731	Homo sapiens signal recognition particle 72kDa (SRP72), mRNA.	GO:0006614	GO:0005737|GO:0005786	GO:0005488|GO:0008312	chr4	57063857	57063906	CACATTGAACAGCTGTGAGACAGACATATTGAGATGCCTGCCCTTGTTAG
257	1510131	0.0380517	0.0282948	up	1.54423	1.54423	0.626885	ERH	2079	Homo sapiens enhancer of rudimentary homolog (Drosophila) (ERH), mRNA.	GO:0006139|GO:0006213|GO:0007049	GO:0005634|GO:0005730|GO:0005737	GO:0005515	chr14	68916936	68916985	GGTTGGGGTGGGCTTGGAACACAGGTGTGTACAGCGTGCTGTAGTGGAAG
258	130619	0.00391398	0.000858622	up	1.54222	1.54222	0.625009	PRPS2	5634	Homo sapiens phosphoribosyl pyrophosphate synthetase 2 (PRPS2), transcript variant 1, mRNA.	GO:0009116|GO:0009156|GO:0009165|GO:0044249|GO:0006139|GO:0009116|GO:0009156|GO:0009165|GO:0044249		GO:0000287|GO:0004749|GO:0016301|GO:0000287|GO:0004749|GO:0016301|GO:0016740	chrX	12751996	12752045	CTGAATGGGGGTGGACCTGGCATTTATCTGGCCAAAAACAGGAGCCAGAG
259	6420541	0.0034727	0.000692562	up	1.54215	1.54215	0.624939	UBL5	59286	Homo sapiens ubiquitin-like 5 (UBL5), transcript variant 2, mRNA.	GO:0006511|GO:0008150	GO:0005737	GO:0003674	chr19	9800531	9801670	CCACGTGTCTCTGGGGGACTATGAAATCCACGATGGGATGAACCTGGAGC
260	4560762	0.0122544	0.00614465	up	1.54061	1.54061	0.623504	ST13	6767	Homo sapiens suppression of tumorigenicity 13 (colon carcinoma) (Hsp70 interacting protein) (ST13), mRNA.	GO:0006457	GO:0005737	GO:0005488|GO:0005488|GO:0030674	chr22	41220705	41220754	GTGTAGAGTTCTCCTTTCTCGAAATTGCCAGTGTGTACTTGGCTTAACTC
261	990075	0.0399369	0.0314034	up	1.5353	1.5353	0.618519	BMP4	652	Homo sapiens bone morphogenetic protein 4 (BMP4), transcript variant 3, mRNA.	GO:0001525|GO:0001658|GO:0001934|GO:0007275|GO:0007281|GO:0007500|GO:0007507|GO:0021904|GO:0021978|GO:0030218|GO:0030324|GO:0030501|GO:0030509|GO:0030900|GO:0032331|GO:0040007|GO:0042475|GO:0043010|GO:0045165|GO:0045662|GO:0045669|GO:0045786|GO:0045843|GO:0051145|GO:0051216	GO:0005576|GO:0005578|GO:0005615	GO:0004871|GO:0005125|GO:0005515|GO:0008083|GO:0008201	chr14	53486474	53486523	AGTAGAGGGATGTGGGTGCCGCTGAGATCAGGCAGTCCTTGAGGATAGAC
262	7510600	0.0321866	0.0231135	up	1.53153	1.53153	0.614971	C12orf30	80018	Homo sapiens chromosome 12 open reading frame 30 (C12orf30), mRNA.			GO:0005515	chr12	112464765	112464814	GTAGTGTTCTCCACATAATGGAAAATGTACAAATGCCTAGTTGTGTTGCC
263	2760048	0.00249695	0.000344725	up	1.53056	1.53056	0.614057	FBXO3	26273	Homo sapiens F-box protein 3 (FBXO3), transcript variant 1, mRNA.	GO:0006508|GO:0006511		GO:0004842	chr11	33762913	33762962	GACTAAACAACTTGAACGCTAGTGGTTTGTCCTTAGACAATCTGTCTTTG
264	4070706	0.0358908	0.0265858	up	1.52965	1.52965	0.613205	GALK2	2585	Homo sapiens galactokinase 2 (GALK2), transcript variant 2, mRNA.	GO:0006012|GO:0008152|GO:0046835	GO:0005737	GO:0000166|GO:0004335|GO:0005524|GO:0016301|GO:0016740|GO:0033858	chr15	47408960	47409009	CACAGATTGGGCATCACCATCTAGAATTTCAGTTTAAGGGAGGCCTGCGC
265	5810273	0.0225219	0.0146296	up	1.52958	1.52958	0.613133	C5orf53	492311	Homo sapiens chromosome 5 open reading frame 53 (C5orf53), mRNA.				chr5	139488330	139488379	GCTGGGAAATCACCATGTGGAAACCAAGCAAACGTGTTGTGCATCAGCCG
266	510053	0.00904679	0.00368573	up	1.5286	1.5286	0.612214	LOC653079	653079	PREDICTED: Homo sapiens misc_RNA (LOC653079), miscRNA.				chr12	75578269	75578318	AGTAAACCCTTTCGGCCGGAACCGCCATCTTCCAGTAATTCGCCAAAATG
267	3420075	0.00249695	0.000373969	up	1.52815	1.52815	0.611782	SPIN4	139886	Homo sapiens spindlin family, member 4 (SPIN4), mRNA.	GO:0007276			chrX	62567183	62567232	TATTGCTGATTGTACTGGTTGTTGCTTGTTGACTGTACTATTCAGATGGC
268	2940647	0.0094308	0.00396512	up	1.52408	1.52408	0.607938	ZNF559	84527	Homo sapiens zinc finger protein 559 (ZNF559), mRNA.	GO:0006350|GO:0006355	GO:0005622|GO:0005634	GO:0003677|GO:0008270|GO:0046872	chr19	9315331	9315380	GCCCTTGAACTTGGTCGTTAGGAAACATCCACACTGAAGAGGAACCTGAC
269	1450239	0.0191208	0.0117122	up	1.52276	1.52276	0.60669	C4orf16	55435	Homo sapiens chromosome 4 open reading frame 16 (C4orf16), mRNA.		GO:0030133		chr4	113410192	113410241	CCTCTTGCAACAATGACGGTGCATGTTCTTATAAATATAGGAAGGTCCAG
270	7610189	0.0121038	0.0059657	up	1.52244	1.52244	0.606384	ZNF706	51123	Homo sapiens zinc finger protein 706 (ZNF706), transcript variant 2, mRNA.		GO:0005622	GO:0008270|GO:0046872	chr8	102278482	102278531	CATCCCCATGTTTAACTGACACACTGGGGGCTCAGTTGTGTGCTGTAATG
271	7650341	0.00124397	3.54408e-05	up	1.52201	1.52201	0.60598	ORMDL1	94101	Homo sapiens ORM1-like 1 (S. cerevisiae) (ORMDL1), mRNA.		GO:0005783|GO:0005789|GO:0016020|GO:0016021		chr2	190343639	190343688	GCCCAAAATGGTAACTGTCTCCAGAACAGCAACCACATTGAATTCTTGTG
272	2760079	0.00634519	0.00213636	up	1.52157	1.52157	0.605562	FOXC1	2296	Homo sapiens forkhead box C1 (FOXC1), mRNA.	GO:0001501|GO:0001503|GO:0001541|GO:0001568|GO:0001657|GO:0001701|GO:0001822|GO:0001945|GO:0001974|GO:0003007|GO:0006350|GO:0006916|GO:0007219|GO:0007420|GO:0008354|GO:0014032|GO:0030199|GO:0030203|GO:0032808|GO:0035050|GO:0042475|GO:0043010|GO:0045930|GO:0045944|GO:0046620|GO:0048010|GO:0048341|GO:0048762|GO:0048844|GO:0050880|GO:0055010|GO:0060038	GO:0005634|GO:0005634|GO:0005634|GO:0005720	GO:0003705|GO:0008134|GO:0008301|GO:0016563|GO:0043565|GO:0043565	chr6	1557280	1557329	CTTCCAGCCAGTCTCTGTACCGCACGTCCGGAGCTTTCGTCTACGACTGT
273	1030364	0.0325909	0.0235843	up	1.52114	1.52114	0.605155	NDFIP2	54602	Homo sapiens Nedd4 family interacting protein 2 (NDFIP2), mRNA.	GO:0043123	GO:0000139|GO:0005768|GO:0005794|GO:0010008|GO:0016020|GO:0016021	GO:0004871	chr13	79025825	79025874	TGGCATATAGGACTGTGGGGTCTGTGTGTGTAGTGAGAGTGTGTAGCCAC
274	4900343	0.00362863	0.000785687	up	1.52041	1.52041	0.604463	MORF4L1	10933	Homo sapiens mortality factor 4 like 1 (MORF4L1), transcript variant 2, mRNA.	GO:0001558|GO:0006281|GO:0006350|GO:0006355|GO:0008283|GO:0016568	GO:0005634	GO:0003682|GO:0005515	chr15	76976665	76976714	TGCTGCCAGTGTTTTCAATGATGGACAACAGAGGGATATGCTGTAGAGTG
275	5420110	0.0414793	0.0336797	up	1.5204	1.5204	0.604447	KIAA1279	26128	Homo sapiens KIAA1279 (KIAA1279), mRNA.	GO:0006839|GO:0007275|GO:0007399|GO:0030154	GO:0005739	GO:0005515|GO:0005515|GO:0005515|GO:0019894	chr10	70446238	70446287	CAGGCCCAATTCCATTGTGATGTTTACCTTTATAGCCAGGTGAGTGCAGT
276	5960324	0.0123883	0.00628768	up	1.5195	1.5195	0.603592	ARL6IP1	23204	Homo sapiens ADP-ribosylation factor-like 6 interacting protein 1 (ARL6IP1), mRNA.	GO:0006613	GO:0005737|GO:0005784|GO:0005829|GO:0012505|GO:0016020|GO:0016021	GO:0005515	chr16	18803334	18803383	TTAGGAATGAACTTCTGAGGGCCAAAAAATGTGACTGACGGGAACAATTC
277	6840215	0.0233378	0.0152926	up	1.51701	1.51701	0.601234	ECT2	1894	Homo sapiens epithelial cell transforming sequence 2 oncogene (ECT2), mRNA.	GO:0007242|GO:0035023|GO:0043123|GO:0007242|GO:0035023	GO:0005622|GO:0005622	GO:0004871|GO:0005085|GO:0005089|GO:0005515|GO:0005085|GO:0005089	chr3	172539161	172539210	CTATGCCATGTATGTGCCACTTCTGAGAGTAGTAAATGACTCTTTGCTAC
278	5260082	0.0270223	0.0184768	up	1.51448	1.51448	0.598826	CP110	9738	Homo sapiens CP110 protein (CP110), mRNA.				chr16	19472023	19472072	CACATTCTTTTTTGGTGTTCATAGCTTCTTCTCATACAGGTGCCAGACAC
279	5050427	0.0109975	0.00508365	up	1.51447	1.51447	0.598817	FKBP1A	2280	Homo sapiens FK506 binding protein 1A, 12kDa (FKBP1A), transcript variant 12B, mRNA.	GO:0006457|GO:0006457|GO:0003007|GO:0006458|GO:0022417|GO:0032513|GO:0042026|GO:0042110|GO:0043123|GO:0050776|GO:0055010	GO:0005737|GO:0005829|GO:0014802	GO:0003755|GO:0016853|GO:0003755|GO:0016853|GO:0003755|GO:0004872|GO:0005024|GO:0005219|GO:0005515|GO:0016853	chr20	1298031	1298080	CTGTCCCTGGGCCAGCAGGGACCTCTGAAGCCTTCTTTGTGGCCTTTTTT
280	6130484	0.0134325	0.0071946	up	1.51404	1.51404	0.598405	EGLN3	112399	Homo sapiens egl nine homolog 3 (C. elegans) (EGLN3), mRNA.	GO:0006915|GO:0019538|GO:0055114	GO:0005634|GO:0005737	GO:0005506|GO:0005515|GO:0016491|GO:0016702|GO:0016706|GO:0031418|GO:0046872	chr14	34393467	34393516	GCAACATACTCTCAGCACCTAAAATAGTGCCGGGAACATAGTAAGGGCTC
281	6510204	0.00115798	2.3421e-05	up	1.51399	1.51399	0.598355	SLC35A1	10559	Homo sapiens solute carrier family 35 (CMP-sialic acid transporter), member A1 (SLC35A1), mRNA.	GO:0008643|GO:0015780|GO:0015780|GO:0008643|GO:0005975|GO:0006464|GO:0015780|GO:0015782	GO:0000139|GO:0016021|GO:0000139|GO:0016021|GO:0000139|GO:0016021|GO:0000139|GO:0016021|GO:0000139|GO:0005794|GO:0005887|GO:0016020	GO:0005351|GO:0005338|GO:0005351|GO:0005338|GO:0005351|GO:0005351|GO:0005338|GO:0005351|GO:0005456	chr6	88278523	88278572	ACTCGGACAATTTCTGGGTGGTGACTGAGTACCCCTTTAGTGAGTACCCC
282	1470598	0.0062539	0.00202948	up	1.51375	1.51375	0.598124	PARP3	10039	Homo sapiens poly (ADP-ribose) polymerase family, member 3 (PARP3), transcript variant 2, mRNA.	GO:0006281|GO:0006471	GO:0005634|GO:0005813	GO:0003950|GO:0005515|GO:0016757	chr3	51957837	51957886	CTGTGCCTGGCTTATTTCACTCAGCATAATGTGCACCGGGTTCACCCATG
283	6560338	0.0127967	0.006707	up	1.51366	1.51366	0.598038	ZNF512	84450	Homo sapiens zinc finger protein 512 (ZNF512), mRNA.	GO:0006350|GO:0006355	GO:0005622|GO:0005634|GO:0005622	GO:0003677|GO:0008270|GO:0046872|GO:0008270	chr2	27698993	27699042	GGGTGGCTTTCTCTGGAACATTGGTTAGAGCAGCTTTGTTGTCGTGTTTC
284	630474	0.00991099	0.00423547	up	1.51258	1.51258	0.597012	ZP3	7784	Homo sapiens zona pellucida glycoprotein 3 (sperm receptor) (ZP3), mRNA.	GO:0007339|GO:0007338	GO:0005576|GO:0005576|GO:0005578|GO:0005886|GO:0016021	GO:0004872|GO:0005515|GO:0004872|GO:0032190	chr7	75909276	75909324	CACTGCCTCCCACCCTGTGTCTGCTTCCGAATAAAAGAAGAAAGCAATAA
285	2510593	0.041957	0.0342406	up	1.5114	1.5114	0.595888	HRASLS3	11145	Homo sapiens HRAS-like suppressor 3 (HRASLS3), mRNA.	GO:0008150|GO:0045786	GO:0005575|GO:0016020|GO:0016021	GO:0003674|GO:0005515	chr11	63099026	63099075	GCAAGCGTTGCAGGAATGGGCTTGGCAGCCATGAGCCTTATTGGAGTCAT
286	3460091	0.039695	0.0307608	up	1.51095	1.51095	0.595454	SMC6	79677	Homo sapiens structural maintenance of chromosomes 6 (SMC6), mRNA.	GO:0006281|GO:0006310	GO:0005622|GO:0005634|GO:0005694	GO:0000166|GO:0005524	chr2	17708749	17708798	GTTGTGCTCTTTCATACAGAACGGGAAACATAATCCTCAGGTATCCCAGC
287	5900129	0.0358908	0.0265497	up	1.51032	1.51032	0.594857	CROP	51747	Homo sapiens cisplatin resistance-associated overexpressed protein (CROP), transcript variant 2, mRNA.	GO:0006397|GO:0006915|GO:0006950|GO:0008380	GO:0005634|GO:0016607	GO:0003677|GO:0003729|GO:0005515	chr17	46184912	46184961	CAGACTAAGTGGGATTTCATTTTTACAACTCTGCTCTACTTAGCCTTTGG
288	3840537	0.0414793	0.0336595	up	1.50986	1.50986	0.594417	GCLC	2729	Homo sapiens glutamate-cysteine ligase, catalytic subunit (GCLC), mRNA.	GO:0006534|GO:0006536|GO:0006536|GO:0006750|GO:0006750|GO:0006750|GO:0006916|GO:0006979|GO:0006979|GO:0009408|GO:0009410|GO:0009725|GO:0016481|GO:0019852|GO:0031397|GO:0032436|GO:0045454|GO:0046685|GO:0050880|GO:0051900	GO:0005829|GO:0017109	GO:0000287|GO:0004357|GO:0004357|GO:0004357|GO:0016595|GO:0016874|GO:0043531|GO:0046982|GO:0050662|GO:0050662	chr6	53470267	53470316	GCTAACTTGAAGAGATTGCAATAAAGCTGCTTCAGCTAACCCTGTTTATG
289	7610754	0.0120191	0.00588968	up	1.50943	1.50943	0.594002	GSPT2	23708	Homo sapiens G1 to S phase transition 2 (GSPT2), mRNA.	GO:0006412|GO:0007049	GO:0005737	GO:0000166|GO:0003747|GO:0003924|GO:0005515|GO:0005515|GO:0005525	chrX	51505521	51505570	CACTGATGAATTTACCCTCAAGTTTCCTTCCTCTGTACCACTCTGCTTCC
290	3800079	0.00464024	0.00116464	up	1.50925	1.50925	0.593831	C19orf56	51398	Homo sapiens chromosome 19 open reading frame 56 (C19orf56), mRNA.		GO:0016020|GO:0016021		chr19	12639931	12639980	CCCTGCCTGCTGCTGGGGGAGATGCTGTCCATGTTTCTAGGGGTATTCAT
291	7040035	0.0358336	0.0263392	up	1.50866	1.50866	0.593267	OAS1	4938	Homo sapiens 2',5'-oligoadenylate synthetase 1, 40/46kDa (OAS1), transcript variant 3, mRNA.	GO:0006139|GO:0006955|GO:0006955	GO:0005634|GO:0005737|GO:0005739|GO:0005783|GO:0005792	GO:0003723|GO:0005524|GO:0016740|GO:0016779|GO:0003723|GO:0005524|GO:0016740	chr12	111839789	111839838	AAAGGGTTGGAGGCAGCTGGCACAAGAGGCTGAGGCCTGGCTGAATTACC
292	2630224	0.0109975	0.00493079	up	1.50863	1.50863	0.593239	LOC93622	93622	PREDICTED: Homo sapiens hypothetical protein BC006130 (LOC93622), misc RNA.							CAAGCTGGCCATGGGGGTCCCAAACAGTCATTCCAGGCTTAGATGATGAC
293	780079	0.0109975	0.00503724	up	1.50635	1.50635	0.591057	LOC654053	654053	PREDICTED: Homo sapiens similar to hypothetical LOC389634 (LOC654053), mRNA.							TGGGATTCGGCCTCTGGAAAGTGGTGGTAGTTCCAGATTTATGTGAATGT
294	6220600	0.0399949	0.0315824	up	1.50532	1.50532	0.590067	LOC113386	113386	Homo sapiens similar to envelope protein (LOC113386), mRNA.				chr19	63518512	63518561	CCCCTTATCATCACTGCCTATTCGCTCTTCCTCCAGCCTCTGGCAACCAC
295	6840356	0.0548916	0.0478542	up	1.50502	1.50502	0.589784	MGEA5	10724	Homo sapiens meningioma expressed antigen 5 (hyaluronidase) (MGEA5), mRNA.	GO:0006516|GO:0008152	GO:0005634|GO:0005737	GO:0004402|GO:0004415|GO:0004563|GO:0008415|GO:0016740|GO:0016798	chr10	103534340	103534389	CACAGGTGACTGTGAAACAGATGCCCCTGGTCTTGCTTTCATCACTCTAG
296	3400482	0.0393417	0.0302629	up	1.50099	1.50099	0.585912	RPIA	22934	Homo sapiens ribose 5-phosphate isomerase A (RPIA), mRNA.	GO:0009052|GO:0009052	GO:0005622|GO:0005829	GO:0004751|GO:0004751|GO:0004751|GO:0016853	chr2	88831331	88831380	CTGGGGGTTTCTTCATATTCCTGCTGTTGGAAGCAGTTGACCAGAAATGC
297	990167	0.0398921	0.0310606	up	1.50092	1.50092	0.58585	C1orf52	148423	Homo sapiens chromosome 1 open reading frame 52 (C1orf52), mRNA.				chr1	85490315	85490364	AGAGTGCCTCCTGTGTTCCAGGTGCTTTGTGCATATATTTTCTCTGATCC
